# Supplementary material for: SPARC Is a Key Regulator of Proliferation, Apoptosis and Invasion in Human Ovarian Cancer
Source: PLoS One. 2012 Aug 3;7(8):e42413. doi: 10.1371/journal.pone.0042413 (PMC3411787; doi:10.1371/journal.pone.0042413)
Supplement: Table S1 — Microarray data. The differential gene expression profile of the highly invasive subclone S1 and low invasive subclone S21 was identified by microarray analysis. (XLS) [file pone.0042413.s001.xls]

## Sheet: microarray data
ProbeName	p-value	FCAbsolute	[Low Invasive vs Highly Invasive rep#1](normalized)	[Low Invasive vs Highly Invasive rep#2](normalized)	[Low Invasive vs Highly Invasive rep#3](normalized)	GenbankAccession	Map	GeneSymbol	Description	GO biological process	GO cellular component	GO molecular function	RefSeq	UniGene	Dbid
A_23_P109143	0.00481386	1.94757	0.855296	1.08533	0.944405	NM_000311	chr20:4629923..4629982	PRNP	Homo sapiens prion protein (p27-30) (Creutzfeldt-Jakob disease, Gerstmann-Strausler-Scheinker syndrome, fatal familial insomnia) (PRNP), transcript variant 1, mRNA [NM_000311]	GO:0006878(copper ion homeostasis);GO:0006979(response to oxidative stress);GO:0008152(metabolic process)	GO:0005737(cytoplasm);GO:0005783(endoplasmic reticulum);GO:0005794(Golgi apparatus);GO:0005886(plasma membrane);GO:0019898(extrinsic to membrane);GO:0045121(lipid raft)	GO:0005507(copper ion binding);GO:0005515(protein binding);GO:0008017(microtubule binding);GO:0048503(GPI anchor binding)	NM_000311	Hs.472010	ref:NM_000311;ref:NM_183079;ref:NM_001080121;ref:NM_001080122
A_24_P209571	0.0035292	3.77853	-2.14625	-1.79951	-1.80772	NM_145690	chr8:102000474..102000415	YWHAZ	Homo sapiens tyrosine 3-monooxygenase/tryptophan 5-monooxygenase activation protein, zeta polypeptide (YWHAZ), transcript variant 2, mRNA [NM_145690]	GO:0006605(protein targeting);GO:0006916(anti-apoptosis);GO:0007165(signal transduction)	GO:0005634(nucleus);GO:0005737(cytoplasm);GO:0005739(mitochondrion)	GO:0004497(monooxygenase activity);GO:0008134(transcription factor binding);GO:0019904(protein domain specific binding)	NM_145690	Hs.492407	ref:NM_145690;ref:NM_003406;ens:ENST00000353245;gb:BC068456
A_32_P141065	0.00124057	2.79685	-1.51575	-1.38155	-1.55411		chr1:163454660..163454719	THC2656968							thc:THC2656968;thc:THC2722725
A_23_P127662	0.0247895	2.42348	-1.64089	-0.931813	-1.25854	NM_001002917	chr11:123685680..123685621	OR8D1	Homo sapiens olfactory receptor, family 8, subfamily D, member 1 (OR8D1), mRNA [NM_001002917]	GO:0007165(signal transduction);GO:0007186(G-protein coupled receptor protein signaling pathway);GO:0007608(sensory perception of smell);GO:0050896(response to stimulus)	GO:0016020(membrane);GO:0016021(integral to membrane)	GO:0004872(receptor activity);GO:0004984(olfactory receptor activity)	NM_001002917	Hs.504211	ref:NM_001002917;ens:ENST00000357821;gb:AF238489;thc:THC2603350
A_24_P926770	0.00011826	2.96414	-1.53786	-1.56807	-1.59692	NM_014045	chr14:22411797..22412384	LRP10	Homo sapiens low density lipoprotein receptor-related protein 10 (LRP10), mRNA [NM_014045]	GO:0006629(lipid metabolic process);GO:0006869(lipid transport);GO:0006897(endocytosis)	GO:0005905(coated pit);GO:0016020(membrane);GO:0016021(integral to membrane)	GO:0004872(receptor activity);GO:0005041(low-density lipoprotein receptor activity)	NM_014045	Hs.525232	ref:NM_014045;gb:AY358399;gb:BC113716;ens:ENST00000359591
A_23_P351328	0.00424752	3.01812	-1.57241	-1.7838	-1.42474	NM_178553	chr2:27213635..27213576	C2orf53	Homo sapiens chromosome 2 open reading frame 53 (C2orf53), mRNA [NM_178553]				NM_178553	Hs.136555	ref:NM_178553;ens:ENST00000335524;ens:ENST00000380238;gb:BC045671
A_23_P129829	0.00105883	3.49725	-1.91961	-1.77666	-1.72239	NM_139280	chr17:35331084..35331025	ORMDL3	Homo sapiens ORM1-like 3 (S. cerevisiae) (ORMDL3), mRNA [NM_139280]		GO:0005783(endoplasmic reticulum);GO:0016020(membrane);GO:0016021(integral to membrane)		NM_139280	Hs.514151	ref:NM_139280;gb:BC017087;gb:AK074811;ens:ENST00000304046
A_32_P10665	0.0165965	3.34753	-2.10144	-1.80647	-1.32139		chr5:065320262..065320218	A_32_P10665
A_32_P184330	0.0219296	4.07224	-2.53995	-2.05319	-1.48433	AK130741	chr10:76918717..76918776	AK130741	Homo sapiens cDNA FLJ27231 fis, clone SYN06240. [AK130741]					Hs.347034	gb:AK130741;thc:THC2612841
A_24_P356721	0.00163912	2.48403	-1.20678	-1.37473	-1.35654	NM_000979	chr19:53812864..53812438	RPL18	Homo sapiens ribosomal protein L18 (RPL18), mRNA [NM_000979]	GO:0006412(translation)	GO:0005622(intracellular);GO:0005840(ribosome);GO:0005842(cytosolic large ribosomal subunit (sensu Eukaryota))	GO:0003723(RNA binding);GO:0003735(structural constituent of ribosome)	NM_000979	Hs.515517	ref:NM_000979;ens:ENST00000084795;gb:DQ403032;gb:DQ891451
A_24_P104115	0.0332683	2.06417	-0.795365	-0.910173	-1.43115	NM_019034	chr12:120700845..120700786	RHOF	Homo sapiens ras homolog gene family, member F (in filopodia) (RHOF), mRNA [NM_019034]	GO:0007015(actin filament organization);GO:0007264(small GTPase mediated signal transduction)	GO:0005622(intracellular);GO:0005856(cytoskeleton);GO:0016020(membrane)	GO:0000166(nucleotide binding);GO:0003924(GTPase activity);GO:0005525(GTP binding)	NM_019034	Hs.524804	ref:NM_019034;ens:ENST00000267205;gb:AK000254;thc:THC2462403
A_23_P165078	0.0239924	2.93063	-1.07932	-1.8995	-1.6748	NM_031213	chr19:1828600..1828541	FAM108A1	Homo sapiens family with sequence similarity 108, member A1 (FAM108A1), mRNA [NM_031213]				NM_031213	Hs.465542	ref:NM_031213;ref:NM_001080422;gb:BC035961;gb:BC000158
A_32_P93996	0.015311	2.83213	-1.13935	-1.76955	-1.59676		chr9:94422069..94422128	CENPP	Centromere protein P (CENP-P). [Source:Uniprot/SWISSPROT;Acc:Q6IPU0] [ENST00000375587]		GO:0000775(chromosome, pericentric region);GO:0005634(nucleus);GO:0005694(chromosome)			Hs.660395	ens:ENST00000375587;gb:AK094300;gb:BC030627;thc:THC2601773
A_32_P230059	0.0061361	2.5902	-1.16299	-1.52201	-1.43419		chr12:012831687..012831628	A_32_P230059
A_23_P75973	0.0118561	2.17053	-1.25747	-1.22351	-0.87316	NM_018320	chr11:71385913..71385974	RNF121	Homo sapiens ring finger protein 121 (RNF121), transcript variant 1, mRNA [NM_018320]		GO:0016020(membrane);GO:0016021(integral to membrane)	GO:0005515(protein binding);GO:0008270(zinc ion binding);GO:0046872(metal ion binding)	NM_018320	Hs.368554	ref:NM_018320;ref:NM_194453;ref:NM_194452;gb:AK094508
A_24_P119002	0.0236827	2.06541	-0.89158	-1.37418	-0.873509	NM_015475	chr2:33670716..33670657	FAM98A	Homo sapiens family with sequence similarity 98, member A (FAM98A), mRNA [NM_015475]			GO:0031177(phosphopantetheine binding)	NM_015475	Hs.468140	ref:NM_015475;gb:AK074867;gb:BC020907;ens:ENST00000238823
A_23_P367071	0.000271996	4.6279	-2.21142	-2.27297	-2.14668	BC040290	chrX:84076326..84076385	UBE2DNL	Homo sapiens ubiquitin-conjugating enzyme E2D N-terminal like, mRNA (cDNA clone MGC:42638 IMAGE:4826151), complete cds. [BC040290]	GO:0006464(protein modification process);GO:0006512(ubiquitin cycle)		GO:0019787(small conjugating protein ligase activity)		Hs.460809	gb:BC040290;thc:THC2484559
A_24_P509948	0.0229899	1.74373	-0.772341	-1.02992	-0.604276	AK091348	chr10:118578550..118578491	AK091348	Homo sapiens cDNA FLJ34029 fis, clone FCBBF2003636. [AK091348]					Hs.657012	gb:AK091348;gb:AX746926;thc:THC2607663
A_24_P579439	0.0192174	2.7562	-1.13788	-1.40628	-1.84387	AF086790		AF086790	Homo sapiens aconitase precursor (ACON) mRNA, nuclear gene encoding mitochondrial protein, partial cds. [AF086790]						gb:AF086790;thc:NP083109
A_23_P145016	0.00091141	1.77446	0.782824	0.869288	0.830023	NM_006696	chr5:137520682..137520623	BRD8	Homo sapiens bromodomain containing 8 (BRD8), transcript variant 1, mRNA [NM_006696]	GO:0001558(regulation of cell growth);GO:0006350(transcription);GO:0006357(regulation of transcription from RNA polymerase II promoter);GO:0007166(cell surface receptor linked signal transduction);GO:0016568(chromatin modification)	GO:0005634(nucleus)	GO:0003700(transcription factor activity);GO:0003706(ligand-regulated transcription factor activity);GO:0003713(transcription coactivator activity);GO:0004887(thyroid hormone receptor activity)	NM_006696	Hs.519337	ref:NM_006696;ref:NM_183359;gb:X94234;gb:BC008039
A_32_P132169	0.000428905	5.54869	-2.41456	-2.5743	-2.42758		chr10:020145522..020145463	A_32_P132169
A_24_P241815	0.0273126	2.53156	-1.44549	-1.66815	-0.906445	NM_002229	chr19:12763998..12764057	JUNB	Homo sapiens jun B proto-oncogene (JUNB), mRNA [NM_002229]	GO:0000074(regulation of progression through cell cycle);GO:0006350(transcription);GO:0006357(regulation of transcription from RNA polymerase II promoter);GO:0009987(cellular process)	GO:0000785(chromatin);GO:0005634(nucleus)	GO:0003700(transcription factor activity);GO:0003702(RNA polymerase II transcription factor activity);GO:0003713(transcription coactivator activity);GO:0003714(transcription corepressor activity);GO:0046983(protein dimerization activity)	NM_002229	Hs.25292	ref:NM_002229;ens:ENST00000302754;gb:BT019760;gb:DQ893021
A_24_P289106	0.0257384	1.99281	-0.710722	-0.999215	-1.27448		chr19:17152..17093	ENST00000356572	FAM39B protein. [Source:Uniprot/SPTREMBL;Acc:Q6GMS0] [ENST00000356572]					Hs.459573	ens:ENST00000356572;ens:ENST00000359992;gb:BC067227;gb:AK024448
A_24_P108401	0.000499551	4.52385	-2.27426	-2.13907	-2.11932	AF335478	chr19:56050264..56050323	KLK3	Homo sapiens prostate-specific antigen variant 2 mRNA, complete cds, alternatively spliced. [AF335478]	GO:0006508(proteolysis);GO:0016525(negative regulation of angiogenesis)	GO:0005576(extracellular region)	GO:0004252(serine-type endopeptidase activity);GO:0008233(peptidase activity)		Hs.171995	gb:AF335478;gb:AJ459784;gb:AF335477;thc:NP509056
A_32_P30693	0.00140274	2.88811	-1.62414	-1.54008	-1.42616	NM_003707	chr3:129325258..129325199	RUVBL1	Homo sapiens RuvB-like 1 (E. coli) (RUVBL1), mRNA [NM_003707]	GO:0001558(regulation of cell growth);GO:0006310(DNA recombination);GO:0006350(transcription);GO:0006357(regulation of transcription from RNA polymerase II promoter);GO:0007049(cell cycle);GO:0007067(mitosis);GO:0007283(spermatogenesis);GO:0016568(chromatin modification);GO:0051301(cell division)	GO:0005634(nucleus);GO:0035267(NuA4 histone acetyltransferase complex)	GO:0000166(nucleotide binding);GO:0003678(DNA helicase activity);GO:0005515(protein binding);GO:0005524(ATP binding);GO:0016787(hydrolase activity);GO:0016887(ATPase activity);GO:0017111(nucleoside-triphosphatase activity)	NM_003707	Hs.272822	ref:NM_003707;ens:ENST00000322623;gb:AK222563;gb:AJ010058
A_23_P68138	0.0318393	2.61198	-1.65565	-1.62072	-0.87905		chr2:131015030..131014971	A_23_P68138
A_23_P87603	0.0468082	2.2711	1.26385	1.59761	0.68872	NM_004178	chr12:52186164..52186223	TARBP2	Homo sapiens Tar (HIV-1) RNA binding protein 2 (TARBP2), transcript variant 3, mRNA [NM_004178]	GO:0006357(regulation of transcription from RNA polymerase II promoter)	GO:0005622(intracellular);GO:0005634(nucleus)	GO:0003725(double-stranded RNA binding);GO:0005515(protein binding)	NM_004178	Hs.326	ref:NM_004178;ref:NM_134323;ref:NM_134324;ens:ENST00000266987
A_23_P330419	0.00058034	4.93473	-2.26479	-2.2318	-2.41233	NM_033068	chr19:55989636..55989899	ACPT	Homo sapiens acid phosphatase, testicular (ACPT), mRNA [NM_033068]		GO:0016020(membrane);GO:0016021(integral to membrane)	GO:0003993(acid phosphatase activity);GO:0016787(hydrolase activity)	NM_033068	Hs.293394	ref:NM_033068;ens:ENST00000270593;ens:ENST00000270594;gb:BC140294
A_24_P315862	3.26956e-05	4.76571	-2.22707	-2.26786	-2.26315		chr14:106166308..106166249	ENST00000390630	Immunoglobulin heavy chain V gene segment [Source:IMGT/GENE_DB;Acc:IGHV4-61] [ENST00000390630]					Hs.643624	ens:ENST00000390630;ens:ENST00000390629;ens:ENST00000390614;gb:S73508
A_23_P150407	0.000309057	5.42265	-2.49724	-2.35535	-2.46441	NM_052854	chr11:46299335..46299394	CREB3L1	Homo sapiens cAMP responsive element binding protein 3-like 1 (CREB3L1), mRNA [NM_052854]	GO:0006355(regulation of transcription, DNA-dependent)	GO:0005634(nucleus)	GO:0003700(transcription factor activity);GO:0046983(protein dimerization activity)	NM_052854	Hs.405961	ref:NM_052854;gb:BC015781;gb:AB063321;ens:ENST00000288400
A_23_P159622	0.0045684	2.18994	-1.04826	-1.28414	-1.06028	NM_000718	chr9:140135855..140135914	CACNA1B	Homo sapiens calcium channel, voltage-dependent, N type, alpha 1B subunit (CACNA1B), mRNA [NM_000718]	GO:0006811(ion transport);GO:0006816(calcium ion transport);GO:0007268(synaptic transmission)	GO:0005891(voltage-gated calcium channel complex);GO:0016020(membrane);GO:0016021(integral to membrane)	GO:0000166(nucleotide binding);GO:0005245(voltage-gated calcium channel activity);GO:0005509(calcium ion binding);GO:0005524(ATP binding);GO:0008022(protein C-terminus binding)	NM_000718	Hs.495522	ref:NM_000718;ens:ENST00000289992;ens:ENST00000371367;ens:ENST00000371365
A_23_P87664	0.0141501	2.78545	-1.5945	-1.71036	-1.12887	NM_014706	chr12:107441234..107441175	SART3	Homo sapiens squamous cell carcinoma antigen recognized by T cells 3 (SART3), mRNA [NM_014706]	GO:0006396(RNA processing)	GO:0005622(intracellular);GO:0005634(nucleus)	GO:0000166(nucleotide binding);GO:0003723(RNA binding)	NM_014706	Hs.584842	ref:NM_014706;gb:AF387506;gb:D63879;ens:ENST00000228284
A_24_P920555	0.00332384	2.05891	-0.92931	-1.13524	-1.06109		chr6:042962353..042962294	THC2577283	BM994983 UI-H-ED0-awz-n-15-0-UI.s1 NCI_CGAP_ED0 Homo sapiens cDNA clone IMAGE:5825870 3', mRNA sequence [BM994983]					Hs.520133	thc:THC2577283;gb:BM994983;gb:CB122000;gb:BM310365
A_23_P105562	0.00418489	5.6488	-2.79833	-2.24211	-2.45339	NM_000552	chr12:5928503..5928444	VWF	Homo sapiens von Willebrand factor (VWF), mRNA [NM_000552]	GO:0009611(response to wounding);GO:0030168(platelet activation);GO:0051260(protein homooligomerization)	GO:0005576(extracellular region);GO:0005578(proteinaceous extracellular matrix);GO:0005783(endoplasmic reticulum);GO:0031091(platelet alpha granule)	GO:0001948(glycoprotein binding);GO:0005178(integrin binding);GO:0005518(collagen binding);GO:0019865(immunoglobulin binding);GO:0042803(protein homodimerization activity);GO:0047485(protein N-terminus binding);GO:0051087(chaperone binding)	NM_000552	Hs.440848	ref:NM_000552;gb:X04385;gb:X02672;ens:ENST00000261405
A_23_P210869	0.00902684	1.84707	-0.91372	-0.726418	-1.01558	NM_032609	chr20:29696335..29696393	COX4I2	Homo sapiens cytochrome c oxidase subunit IV isoform 2 (lung) (COX4I2), nuclear gene encoding mitochondrial protein, mRNA [NM_032609]	GO:0006118(electron transport);GO:0045333(cellular respiration)	GO:0005739(mitochondrion);GO:0005751(mitochondrial respiratory chain complex IV);GO:0016020(membrane)	GO:0004129(cytochrome-c oxidase activity);GO:0016491(oxidoreductase activity)	NM_032609	Hs.277101	ref:NM_032609;ens:ENST00000376075;gb:AF257180;gb:BC057779
A_23_P13899	0.0071648	3.57825	-2.01185	-1.97915	-1.52677	NM_002046	chr12:6517179..6517238	GAPDH	Homo sapiens glyceraldehyde-3-phosphate dehydrogenase (GAPDH), mRNA [NM_002046]	GO:0006006(glucose metabolic process);GO:0006096(glycolysis)	GO:0005737(cytoplasm)	GO:0004365(glyceraldehyde-3-phosphate dehydrogenase (phosphorylating) activity);GO:0005515(protein binding);GO:0016491(oxidoreductase activity);GO:0051287(NAD binding)	NM_002046	Hs.544577	ref:NM_002046;gb:X53778;gb:DQ403057;ens:ENST00000229239
A_32_P47874	0.00618195	3.33515	-1.90895	-1.83802	-1.46628		chr4:174668584..174668643	A_32_P47874
A_32_P186741	0.00540656	1.68262	0.811098	0.801021	0.640016	AI301106	chr11:62264253..62264312	AI301106	qn62c11.x1 NCI_CGAP_Kid5 Homo sapiens cDNA clone IMAGE:1902836 3' similar to gb:X56411_rna1 ALCOHOL DEHYDROGENASE CLASS II PI CHAIN (HUMAN);contains L1.b2 L1 repetitive element ;, mRNA sequence [AI301106]					Hs.602000	gb:AI301106;thc:THC2533290
A_23_P256773	0.0420561	1.68206	0.643203	0.544573	1.0629	NM_003310	chr2:3172002..3171943	TSSC1	Homo sapiens tumor suppressing subtransferable candidate 1 (TSSC1), mRNA [NM_003310]			GO:0005515(protein binding)	NM_003310	Hs.502770	ref:NM_003310;ens:ENST00000382125;ens:ENST00000263884;gb:AK126288
A_24_P32715	0.00866533	2.84254	-1.37658	-1.78936	-1.3556		chr19:003822080..003822453	A_24_P32715
A_24_P178415	0.0130699	4.47602	-2.65382	-1.99201	-1.84082	XR_016130	chr5:49964898..49964958	LOC202319	PREDICTED: Homo sapiens similar to peptidylprolyl isomerase A isoform 1 (LOC202319), mRNA [XR_016130]				XR_016130	Hs.646967	gb:XR_016130
A_23_P207905	0.00696663	2.26452	-1.20846	-0.99509	-1.33407	NM_003004	chr17:77874043..77873477	SECTM1	Homo sapiens secreted and transmembrane 1 (SECTM1), mRNA [NM_003004]	GO:0006955(immune response);GO:0007498(mesoderm development);GO:0043123(positive regulation of I-kappaB kinase/NF-kappaB cascade)	GO:0005615(extracellular space);GO:0005794(Golgi apparatus);GO:0016020(membrane);GO:0016021(integral to membrane)	GO:0004871(signal transducer activity);GO:0005125(cytokine activity)	NM_003004	Hs.558009	ref:NM_003004;ens:ENST00000269389;gb:AK223104;gb:AK223068
A_23_P142335	0.0471299	2.37136	-1.69398	-1.31356	-0.729608	NM_031246	chr19:048262590..048262531	PSG2	Homo sapiens pregnancy specific beta-1-glycoprotein 2 (PSG2), mRNA [NM_031246]	GO:0007565(pregnancy);GO:0016477(cell migration)	GO:0005575(cellular_component)	GO:0003674(molecular_function)	NM_031246	Hs.654453	ref:NM_031246;ens:ENST00000251275;gb:M20882;gb:M37398
A_24_P128563	0.000306139	1.69414	-0.774744	-0.772962	-0.733952	NM_012316	chr1:32411082..32411141	KPNA6	Homo sapiens karyopherin alpha 6 (importin alpha 7) (KPNA6), mRNA [NM_012316]	GO:0006607(NLS-bearing substrate import into nucleus);GO:0006886(intracellular protein transport)	GO:0005634(nucleus);GO:0005643(nuclear pore);GO:0005737(cytoplasm)	GO:0005515(protein binding);GO:0008565(protein transporter activity)	NM_012316	Hs.470588	ref:NM_012316;ens:ENST00000373625;ens:ENST00000373617;ens:ENST00000373621
A_23_P162874	0.0110749	2.78604	-1.21203	-1.75513	-1.46748	NM_005348	chr14:101619265..101619206	HSP90AA1	Homo sapiens heat shock protein 90kDa alpha (cytosolic), class A member 1 (HSP90AA1), transcript variant 2, mRNA [NM_005348]	GO:0006457(protein folding);GO:0006839(mitochondrial transport);GO:0006986(response to unfolded protein);GO:0007165(signal transduction);GO:0008150(biological_process);GO:0042026(protein refolding);GO:0045429(positive regulation of nitric oxide biosynthetic process)	GO:0005575(cellular_component);GO:0005829(cytosol)	GO:0000166(nucleotide binding);GO:0003674(molecular_function);GO:0005524(ATP binding);GO:0030235(nitric-oxide synthase regulator activity);GO:0030911(TPR domain binding);GO:0042803(protein homodimerization activity);GO:0051082(unfolded protein binding)	NM_005348	Hs.525600	ref:NM_005348;ref:NM_001017963;ens:ENST00000216281;ens:ENST00000334701
A_32_P27535	0.0206465	2.30518	-1.53302	-0.931148	-1.15047	BC045676	chr17:59435300..59435359	C17orf72	Homo sapiens chromosome 17 open reading frame 72, mRNA (cDNA clone IMAGE:5299340). [BC045676]					Hs.657021	gb:BC045676;gb:AL161972;gb:AK021786;thc:THC2506067
A_23_P323166	0.000536119	1.53763	0.59543	0.645219	0.621478	NM_016333	chr16:2761189..2761248	SRRM2	Homo sapiens serine/arginine repetitive matrix 2 (SRRM2), mRNA [NM_016333]	GO:0006397(mRNA processing);GO:0008380(RNA splicing)	GO:0005634(nucleus);GO:0005681(spliceosome)	GO:0003723(RNA binding);GO:0005515(protein binding)	NM_016333	Hs.693608	ref:NM_016333;ens:ENST00000301740;ens:ENST00000382300;ens:ENST00000382301
A_23_P218892	0.000880229	5.33318	-2.32697	-2.36098	-2.55704	NM_182917	chr3:185532260..185532455	EIF4G1	Homo sapiens eukaryotic translation initiation factor 4 gamma, 1 (EIF4G1), transcript variant 1, mRNA [NM_182917]	GO:0006446(regulation of translational initiation)	GO:0005737(cytoplasm);GO:0016281(eukaryotic translation initiation factor 4F complex)	GO:0003723(RNA binding);GO:0003743(translation initiation factor activity);GO:0005515(protein binding)	NM_182917	Hs.433750	ref:NM_182917;ref:NM_198241;ref:NM_198244;ref:NM_198242
A_23_P253524	0.0288827	1.99339	1.33958	0.7956	0.850493	NM_001813	chr4:104246847..104246788	CENPE	Homo sapiens centromere protein E, 312kDa (CENPE), mRNA [NM_001813]	GO:0000089(mitotic metaphase);GO:0006614(SRP-dependent cotranslational protein targeting to membrane);GO:0007018(microtubule-based movement);GO:0007049(cell cycle);GO:0007079(mitotic chromosome movement towards spindle pole);GO:0007080(mitotic metaphase plate congression);GO:0051301(cell division);GO:0051382(kinetochore assembly)	GO:0000775(chromosome, pericentric region);GO:0000940(outer kinetochore of condensed chromosome);GO:0005634(nucleus);GO:0005786(signal recognition particle, endoplasmic reticulum targeting);GO:0005874(microtubule);GO:0005875(microtubule associated complex)	GO:0000166(nucleotide binding);GO:0003723(RNA binding);GO:0003777(microtubule motor activity);GO:0005515(protein binding);GO:0005524(ATP binding);GO:0005525(GTP binding)	NM_001813	Hs.75573	ref:NM_001813;gb:Z15005;ens:ENST00000265148;ens:ENST00000380026
A_32_P170481	0.000697479	2.20988	-1.09264	-1.14197	-1.19729		chr9:44810179..44810238	ENST00000377548	Novel protein. [Source:Uniprot/SPTREMBL;Acc:Q5VSD8] [ENST00000377548]					Hs.635297	ens:ENST00000377548;ens:ENST00000377547;gb:BX337332;thc:THC2607212
A_23_P213255	0.000280561	1.57541	0.634788	0.660433	0.67196	NM_020159	chr4:95430741..95430800	SMARCAD1	Homo sapiens SWI/SNF-related, matrix-associated actin-dependent regulator of chromatin, subfamily a, containing DEAD/H box 1 (SMARCAD1), mRNA [NM_020159]	GO:0000018(regulation of DNA recombination);GO:0009117(nucleotide metabolic process);GO:0016568(chromatin modification);GO:0045941(positive regulation of transcription);GO:0051260(protein homooligomerization)	GO:0005634(nucleus);GO:0016363(nuclear matrix)	GO:0000166(nucleotide binding);GO:0003677(DNA binding);GO:0004386(helicase activity);GO:0005515(protein binding);GO:0005524(ATP binding);GO:0016787(hydrolase activity)	NM_020159	Hs.410406	ref:NM_020159;gb:BC045534;ens:ENST00000354268;ens:ENST00000359052
A_24_P762669	0.0292094	1.52899	-0.416603	-0.635888	-0.785244	NM_001080495	chr7:5383612..5383553	KIAA1856	Homo sapiens KIAA1856 protein (KIAA1856), mRNA [NM_001080495]			GO:0003677(DNA binding)	NM_001080495	Hs.556754	ref:NM_001080495;ref:XM_379774;ref:XM_941553;thc:THC2758448
A_23_P124108	0.0317895	2.74326	-1.97932	-1.27619	-1.11216	NM_000632	chr16:31251317..31251376	ITGAM	Homo sapiens integrin, alpha M (complement component 3 receptor 3 subunit) (ITGAM), mRNA [NM_000632]	GO:0007155(cell adhesion);GO:0007229(integrin-mediated signaling pathway);GO:0030593(neutrophil chemotaxis);GO:0045123(cellular extravasation);GO:0050798(activated T cell proliferation)	GO:0005634(nucleus);GO:0008305(integrin complex);GO:0009897(external side of plasma membrane);GO:0016020(membrane);GO:0016021(integral to membrane)	GO:0000287(magnesium ion binding);GO:0001846(opsonin binding);GO:0001948(glycoprotein binding);GO:0004872(receptor activity);GO:0005509(calcium ion binding);GO:0005515(protein binding)	NM_000632	Hs.172631	ref:NM_000632;gb:J03925;gb:AK127637;gb:BX493580
A_23_P71790	0.000746626	3.89754	-2.06228	-1.87837	-1.94704	NM_206920	chr9:138874322..138874878	MAMDC4	Homo sapiens MAM domain containing 4 (MAMDC4), mRNA [NM_206920]		GO:0016020(membrane)		NM_206920	Hs.376780	ref:NM_206920;gb:AY358419;ens:ENST00000317446;ens:ENST00000371654
A_32_P203292	0.00297475	4.44374	-2.36274	-2.13643	-1.95615		chr13:031995165..031995224	THC2572633	2109260A B cell growth factor. {Homo sapiens} (exp=-1; wgp=0; cg=0), partial (32%) [THC2572633]					Hs.507680	thc:THC2572633;gb:BF801333;gb:AA715121;gb:BQ787562
A_23_P207400	0.0240792	2.03882	1.30251	0.740275	1.04042	NM_007295	chr17:38450007..38449948	BRCA1	Homo sapiens breast cancer 1, early onset (BRCA1), transcript variant BRCA1b, mRNA [NM_007295]	GO:0000075(cell cycle checkpoint);GO:0006281(DNA repair);GO:0006357(regulation of transcription from RNA polymerase II promoter);GO:0006359(regulation of transcription from RNA polymerase III promoter);GO:0006633(fatty acid biosynthetic process);GO:0006978(DNA damage response, signal transduction by p53 class mediator resulting in transcription of p21 class mediator);GO:0007049(cell cycle);GO:000…	GO:0000151(ubiquitin ligase complex);GO:0005575(cellular_component);GO:0005622(intracellular);GO:0005634(nucleus);GO:0008274(gamma-tubulin ring complex);GO:0031436(BRCA1-BARD1 complex)	GO:0003674(molecular_function);GO:0003677(DNA binding);GO:0003713(transcription coactivator activity);GO:0004842(ubiquitin-protein ligase activity);GO:0005515(protein binding);GO:0008270(zinc ion binding);GO:0015631(tubulin binding);GO:0019899(enzyme binding);GO:0046872(metal ion binding);GO:0050681(androgen receptor binding)	NM_007295	Hs.194143	ref:NM_007295;ref:NM_007294;ref:NM_007296;ref:NM_007302
A_24_P312790	0.0125328	2.76662	-1.16774	-1.74045	-1.49619	NM_018400	chr11:123014233..123014174	SCN3B	Homo sapiens sodium channel, voltage-gated, type III, beta (SCN3B), transcript variant 1, mRNA [NM_018400]	GO:0006811(ion transport);GO:0006814(sodium ion transport)	GO:0005886(plasma membrane);GO:0016021(integral to membrane)	GO:0005248(voltage-gated sodium channel activity);GO:0031402(sodium ion binding)	NM_018400	Hs.4865	ref:NM_018400;ref:NM_001040151;ens:ENST00000299333;gb:AM393297
A_24_P339611	0.0338342	1.94016	0.687338	1.29922	0.881956	NM_004708	chr19:37768613..37769622	PDCD5	Homo sapiens programmed cell death 5 (PDCD5), mRNA [NM_004708]	GO:0006915(apoptosis);GO:0006917(induction of apoptosis)			NM_004708	Hs.443831	ref:NM_004708;ens:ENST00000221784;gb:BT006694;gb:CR456934
A_24_P931583	0.00336585	3.528	-2.02838	-1.68866	-1.73951		chr11:113048984..113049043	A_24_P931583
A_32_P218228	0.00896424	2.90074	-1.6879	-1.6778	-1.24357	NM_001002034	chr22:40804700..40804759	FAM109B	Homo sapiens family with sequence similarity 109, member B (FAM109B), mRNA [NM_001002034]				NM_001002034	Hs.368312	ref:NM_001002034;ens:ENST00000321753;gb:BC029776;gb:BX648402
A_32_P138366	0.0491297	2.37994	-1.22599	-1.76174	-0.765038		chr18:053401847..053401906	THC2714978	ALU4_HUMAN (P39191) Alu subfamily SB2 sequence contamination warning entry, partial (4%) [THC2714978]						thc:THC2714978
A_24_P344711	0.000571112	3.74918	-1.99671	-1.8497	-1.87331	NM_020132	chr21:44228775..44228834	AGPAT3	Homo sapiens 1-acylglycerol-3-phosphate O-acyltransferase 3 (AGPAT3), transcript variant 1, mRNA [NM_020132]	GO:0008152(metabolic process);GO:0008654(phospholipid biosynthetic process)	GO:0005575(cellular_component);GO:0016020(membrane);GO:0016021(integral to membrane)	GO:0003841(1-acylglycerol-3-phosphate O-acyltransferase activity);GO:0008415(acyltransferase activity);GO:0016740(transferase activity)	NM_020132	Hs.248785	ref:NM_020132;ref:NM_001037553;ens:ENST00000327505;gb:AK026135
A_32_P124773	0.00718753	3.69721	-1.73571	-2.20783	-1.71577		chr3:157740691..157740750	A_32_P124773
A_23_P142447	0.000917421	4.01616	-1.99782	-2.11489	-1.90474	NM_012335	chr19:8492183..8492124	MYO1F	Homo sapiens myosin IF (MYO1F), mRNA [NM_012335]	GO:0008150(biological_process)	GO:0016459(myosin complex);GO:0016461(unconventional myosin complex)	GO:0000166(nucleotide binding);GO:0003774(motor activity);GO:0003779(actin binding);GO:0005516(calmodulin binding);GO:0005524(ATP binding)	NM_012335	Hs.465818	ref:NM_012335;ens:ENST00000309297;ens:ENST00000338257;ens:ENST00000305795
A_24_P324141	0.0043418	3.1083	-1.83997	-1.47149	-1.59692		chr11:1225946..1226005	MUC5B	Mucin-5B precursor (Mucin-5 subtype B, tracheobronchial) (High molecular weight salivary mucin MG1) (Sublingual gland mucin). [Source:Uniprot/SWISSPROT;Acc:Q9HC84] [ENST00000349637]	GO:0007155(cell adhesion);GO:0008150(biological_process)	GO:0005576(extracellular region)	GO:0005201(extracellular matrix structural constituent);GO:0005515(protein binding)	XM_001126093	Hs.523395	ens:ENST00000349637;gb:U63836;gb:X74954;gb:AF253321
A_23_P131534	0.000838223	2.06553	-0.994176	-1.04617	-1.0992	NM_007227	chr2:105225769..105225828	GPR45	Homo sapiens G protein-coupled receptor 45 (GPR45), mRNA [NM_007227]	GO:0007165(signal transduction);GO:0007186(G-protein coupled receptor protein signaling pathway);GO:0007399(nervous system development)	GO:0005887(integral to plasma membrane);GO:0016020(membrane)	GO:0001584(rhodopsin-like receptor activity);GO:0004872(receptor activity)	NM_007227	Hs.590903	ref:NM_007227;ens:ENST00000258456;gb:BC066879;gb:BC066880
A_32_P150928	0.00651984	2.90427	-1.541	-1.75293	-1.3206	NM_012262	chr1:87153260..87153319	HS2ST1	Homo sapiens heparan sulfate 2-O-sulfotransferase 1 (HS2ST1), mRNA [NM_012262]		GO:0016020(membrane);GO:0016021(integral to membrane)	GO:0016740(transferase activity)	NM_012262	Hs.48823	ref:NM_012262;gb:BC025384;ens:ENST00000370550;ens:ENST00000370551
A_24_P210569	0.00197137	4.05692	-1.86858	-2.17953	-2.01304	NM_013243	chr15:49799589..49799648	SCG3	Homo sapiens secretogranin III (SCG3), mRNA [NM_013243]				NM_013243	Hs.232618	ref:NM_013243;ens:ENST00000220478;gb:AF453583;thc:THC2466302
A_23_P74081	0.000846624	4.83524	-2.3028	-2.37081	-2.14715	NM_005427	chr1:3637488..3637944	TP73	Homo sapiens tumor protein p73 (TP73), mRNA [NM_005427]	GO:0006298(mismatch repair);GO:0006350(transcription);GO:0006355(regulation of transcription, DNA-dependent);GO:0006915(apoptosis);GO:0007049(cell cycle);GO:0008630(DNA damage response, signal transduction resulting in induction of apoptosis);GO:0045786(negative regulation of progression through cell cycle)	GO:0005634(nucleus)	GO:0003700(transcription factor activity);GO:0005515(protein binding);GO:0008270(zinc ion binding);GO:0046872(metal ion binding)	NM_005427	Hs.192132	ref:NM_005427;ens:ENST00000378280;ens:ENST00000346387;gb:BC117251
A_23_P331177	0.00489172	2.21983	-1.31055	-1.08893	-1.05187	NM_177455	chr7:97679816..97679875	BHLHB8	Homo sapiens basic helix-loop-helix domain containing, class B, 8 (BHLHB8), mRNA [NM_177455]	GO:0006355(regulation of transcription, DNA-dependent);GO:0006851(mitochondrial calcium ion transport);GO:0007030(Golgi organization and biogenesis);GO:0007186(G-protein coupled receptor protein signaling pathway);GO:0007267(cell-cell signaling);GO:0019722(calcium-mediated signaling);GO:0042593(glucose homeostasis);GO:0045944(positive regulation of transcription from RNA polymerase II promoter);G…	GO:0005634(nucleus)	GO:0003677(DNA binding);GO:0030528(transcription regulator activity);GO:0042803(protein homodimerization activity)	NM_177455	Hs.674510	ref:NM_177455;ens:ENST00000314018;gb:BC113394;gb:BC113396
A_23_P11629	0.0400897	1.51077	0.431961	0.517824	0.83607	NM_182532	chr1:55230364..55230423	TMEM61	Homo sapiens transmembrane protein 61 (TMEM61), mRNA [NM_182532]		GO:0016020(membrane);GO:0016021(integral to membrane)		NM_182532	Hs.663950	ref:NM_182532;ens:ENST00000371268;gb:BC029775;thc:THC2475259
A_24_P258235	0.00177633	2.25579	-1.27269	-1.12455	-1.12365	NM_001004739	chr11:55351769..55351828	OR5L2	Homo sapiens olfactory receptor, family 5, subfamily L, member 2 (OR5L2), mRNA [NM_001004739]	GO:0007165(signal transduction);GO:0007186(G-protein coupled receptor protein signaling pathway);GO:0007608(sensory perception of smell);GO:0050896(response to stimulus)	GO:0016020(membrane);GO:0016021(integral to membrane)	GO:0004872(receptor activity);GO:0004984(olfactory receptor activity)	NM_001004739	Hs.528356	ref:NM_001004739;ens:ENST00000378397;gb:X64990;thc:THC2604332
A_32_P39324	0.00810115	4.56286	-2.50659	-1.82476	-2.23846	CB993898	chr12:119204769..119204710	CB993898	AGENCOURT_13617208 NIH_MGC_148 Homo sapiens cDNA clone IMAGE:30333013 5', mRNA sequence [CB993898]					Hs.577804	gb:CB993898
A_23_P69868	0.0468051	1.5235	0.428039	0.874697	0.519419	NM_022978	chr5:69374401..69374460	SERF1B	Homo sapiens small EDRK-rich factor 1B (centromeric) (SERF1B), mRNA [NM_022978]				NM_022978	Hs.559428	ref:NM_022978;ref:NM_021967;ens:ENST00000380750;ens:ENST00000354833
A_23_P306223	0.0122956	2.79523	-1.28077	-1.81205	-1.35608	NM_139058	chrX:24932415..24932356	ARX	Homo sapiens aristaless related homeobox (ARX), mRNA [NM_139058]	GO:0001764(neuron migration);GO:0006355(regulation of transcription, DNA-dependent);GO:0007275(multicellular organismal development);GO:0030900(forebrain development);GO:0042127(regulation of cell proliferation)	GO:0005634(nucleus)	GO:0003700(transcription factor activity)	NM_139058	Hs.300304	ref:NM_139058;ens:ENST00000379044;thc:THC2654837;gb:AW235229
A_23_P391607	0.00422466	3.4107	-1.65488	-2.0009	-1.65443	NM_152285	chr9:139629212..139629271	ARRDC1	Homo sapiens arrestin domain containing 1 (ARRDC1), mRNA [NM_152285]				NM_152285	Hs.12999	ref:NM_152285;ens:ENST00000371421;ens:ENST00000357532;gb:AJ420420
A_23_P45396	0.0227338	1.53212	0.44102	0.765301	0.64026	NM_004493	chrX:53475165..53475106	HSD17B10	Homo sapiens hydroxysteroid (17-beta) dehydrogenase 10 (HSD17B10), nuclear gene encoding mitochondrial protein, transcript variant 1, mRNA [NM_004493]	GO:0006629(lipid metabolic process);GO:0008152(metabolic process)	GO:0005737(cytoplasm);GO:0005739(mitochondrion);GO:0005886(plasma membrane)	GO:0003857(3-hydroxyacyl-CoA dehydrogenase activity);GO:0005515(protein binding);GO:0008709(7-alpha-hydroxysteroid dehydrogenase activity);GO:0016491(oxidoreductase activity);GO:0047015(3-hydroxy-2-methylbutyryl-CoA dehydrogenase activity)	NM_004493	Hs.171280	ref:NM_004493;ref:NM_001037811;ens:ENST00000168216;ens:ENST00000375304
A_23_P118095	0.000632087	4.87423	-2.17217	-2.3234	-2.35996	NM_005061	chr16:1935874..1935599	RPL3L	Homo sapiens ribosomal protein L3-like (RPL3L), mRNA [NM_005061]	GO:0006412(translation)	GO:0005622(intracellular);GO:0005840(ribosome)	GO:0003723(RNA binding);GO:0003735(structural constituent of ribosome)	NM_005061	Hs.657266	ref:NM_005061;ens:ENST00000268661;gb:U65581;gb:BC050413
A_32_P19019	0.000252465	5.12768	-2.2912	-2.36295	-2.42078	X62691	chr16:18701809..18701868	X62691	H.sapiens mRNA for ribosomal protein (homologuous to yeast S24). [X62691]					Hs.623232	gb:X62691;gb:CA418333;thc:THC2596910
A_23_P207881	0.00314342	4.17047	-2.28327	-1.89485	-2.0025			A_23_P207881
A_24_P856794	0.000622556	2.12415	-1.13861	-1.04682	-1.07522	AL844297	chr7:54573..54632	AL844297	AL844297 AK_lib_v_0.5M_pool Homo sapiens cDNA, mRNA sequence [AL844297]					Hs.652963	gb:AL844297;gb:AW576858;gb:AL844299;thc:THC2547233
A_23_P34018	5.87443e-05	1.6416	0.723406	0.704752	0.717146	NM_001000	chrX:118804658..118804599	RPL39	Homo sapiens ribosomal protein L39 (RPL39), mRNA [NM_001000]	GO:0006412(translation)	GO:0005622(intracellular);GO:0005840(ribosome);GO:0005842(cytosolic large ribosomal subunit (sensu Eukaryota))	GO:0003723(RNA binding);GO:0003735(structural constituent of ribosome)	NM_001000	Hs.558387	ref:NM_001000;ens:ENST00000361575;ens:ENST00000273411;gb:AK098280
A_24_P209389	0.00680187	2.62028	-1.513	-1.49665	-1.15951	NM_032954	chr7:72649651..72649592	MLXIPL	Homo sapiens MLX interacting protein-like (MLXIPL), transcript variant 4, mRNA [NM_032954]	GO:0006355(regulation of transcription, DNA-dependent);GO:0009653(anatomical structure morphogenesis)	GO:0005634(nucleus);GO:0005667(transcription factor complex)	GO:0003677(DNA binding);GO:0030528(transcription regulator activity)	NM_032954	Hs.647055	ref:NM_032954;ref:NM_032952;ref:NM_032953;ref:NM_032951
A_23_P6335	0.0307569	2.4458	-1.4174	-0.840889	-1.61263	NM_000185	chr22:19471720..19471779	SERPIND1	Homo sapiens serpin peptidase inhibitor, clade D (heparin cofactor), member 1 (SERPIND1), mRNA [NM_000185]	GO:0006935(chemotaxis);GO:0007596(blood coagulation)	GO:0005576(extracellular region)	GO:0004867(serine-type endopeptidase inhibitor activity);GO:0008201(heparin binding)	NM_000185	Hs.474270	ref:NM_000185;ens:ENST00000215727;gb:AK225292;gb:E00997
A_23_P153945	0.0238369	1.892	0.780917	0.769731	1.20909	NM_001006636	chr2:144420157..144420098	GTDC1	Homo sapiens glycosyltransferase-like domain containing 1 (GTDC1), transcript variant 1, mRNA [NM_001006636]	GO:0009058(biosynthetic process)		GO:0016740(transferase activity);GO:0016757(transferase activity, transferring glycosyl groups)	NM_001006636	Hs.44780	ref:NM_001006636;ref:NM_024659;gb:AY281366;ens:ENST00000344850
A_24_P325533	0.022749	1.92507	-1.07397	-0.655468	-1.1053		chr1:153526236..153526177	A_24_P325533
A_23_P49254	0.0294001	1.66836	-0.799614	-0.925766	-0.489907	NM_005331	chr16:170574..170717	HBQ1	Homo sapiens hemoglobin, theta 1 (HBQ1), mRNA [NM_005331]	GO:0006810(transport);GO:0015671(oxygen transport)	GO:0005833(hemoglobin complex)	GO:0005344(oxygen transporter activity);GO:0005506(iron ion binding);GO:0019825(oxygen binding);GO:0020037(heme binding);GO:0046872(metal ion binding)	NM_005331	Hs.247921	ref:NM_005331;ens:ENST00000199708;gb:BC056686;gb:BM479599
A_24_P341606	0.0297055	1.82134	-1.06666	-0.962343	-0.565999		chr3:75488930..75488871	ENST00000331736	Seven transmembrane helix receptor. [Source:Uniprot/SPTREMBL;Acc:Q8NHB5] [ENST00000331736]	GO:0007165(signal transduction);GO:0007186(G-protein coupled receptor protein signaling pathway);GO:0007608(sensory perception of smell);GO:0050896(response to stimulus)	GO:0016020(membrane);GO:0016021(integral to membrane)	GO:0004872(receptor activity);GO:0004984(olfactory receptor activity)			ens:ENST00000331736;thc:THC2560938
A_24_P182858	0.00203225	2.37455	-1.33637	-1.14316	-1.26343	NM_030915	chr2:30333823..30333882	LBH	Homo sapiens limb bud and heart development homolog (mouse) (LBH), mRNA [NM_030915]				NM_030915	Hs.567598	ref:NM_030915;gb:BC109376;gb:AM393065;ens:ENST00000343745
A_23_P319005	0.00351185	2.1189	-1.19988	-0.977716	-1.07235	NM_015980	chr5:173468406..173468465	HMP19	Homo sapiens HMP19 protein (HMP19), mRNA [NM_015980]	GO:0007212(dopamine receptor signaling pathway)	GO:0005773(vacuole);GO:0016020(membrane);GO:0016021(integral to membrane)	GO:0050780(dopamine receptor binding)	NM_015980	Hs.559412	ref:NM_015980;ens:ENST00000303177;gb:AK098398;gb:AF133422
A_23_P348063	0.0401497	1.66954	-0.918633	-0.864261	-0.435452	NM_004711	chr22:38110941..38111000	SYNGR1	Homo sapiens synaptogyrin 1 (SYNGR1), transcript variant 1a, mRNA [NM_004711]		GO:0005887(integral to plasma membrane);GO:0016020(membrane);GO:0045202(synapse)		NM_004711	Hs.216226	ref:NM_004711;ens:ENST00000328933;gb:AJ002305;thc:THC2618835
A_32_P84132	0.000140551	1.74972	-0.807988	-0.790137	-0.823254	BF570090	chr11:046406872..046406931	RPS10	602185927T1 NIH_MGC_45 Homo sapiens cDNA clone IMAGE:4310382 3', mRNA sequence [BF570090]	GO:0006412(translation)	GO:0005843(cytosolic small ribosomal subunit (sensu Eukaryota));GO:0030529(ribonucleoprotein complex)	GO:0003723(RNA binding);GO:0003735(structural constituent of ribosome)		Hs.645317	gb:BF570090;thc:THC2572428;thc:THC2580657
A_23_P69431	0.0176892	2.63981	-1.76294	-1.12781	-1.31055	NM_000968	chr15:64579691..64579516	RPL4	Homo sapiens ribosomal protein L4 (RPL4), mRNA [NM_000968]	GO:0006412(translation)	GO:0005622(intracellular);GO:0005840(ribosome);GO:0005842(cytosolic large ribosomal subunit (sensu Eukaryota))	GO:0003723(RNA binding);GO:0003735(structural constituent of ribosome);GO:0005515(protein binding)	NM_000968	Hs.644628	ref:NM_000968;ens:ENST00000307961;ens:ENST00000303494;gb:DQ892189
A_24_P555714	0.00360008	2.88935	-1.63804	-1.34744	-1.60676	CR745430	chr6:2178046..2178105	CR745430	CR745430 Soares_testis_NHT Homo sapiens cDNA clone IMAGp971P1077 ; IMAGE:1839490 5', mRNA sequence [CR745430]					Hs.626730	gb:CR745430;thc:THC2752175;thc:THC2670362
A_23_P91104	0.00241516	4.75069	-2.17522	-2.46561	-2.10359	NM_002246	chr2:26805164..26805223	KCNK3	Homo sapiens potassium channel, subfamily K, member 3 (KCNK3), mRNA [NM_002246]	GO:0006811(ion transport);GO:0006813(potassium ion transport);GO:0007268(synaptic transmission)	GO:0005887(integral to plasma membrane);GO:0016020(membrane)	GO:0005244(voltage-gated ion channel activity);GO:0005267(potassium channel activity);GO:0030955(potassium ion binding)	NM_002246	Hs.645288	ref:NM_002246;ens:ENST00000302909;gb:AF006823;gb:AF065163
A_23_P308603	0.00129391	3.76857	-1.89177	-2.04294	-1.80734	NM_005417	chr20:35466910..35466969	SRC	Homo sapiens v-src sarcoma (Schmidt-Ruppin A-2) viral oncogene homolog (avian) (SRC), transcript variant 1, mRNA [NM_005417]	GO:0006468(protein amino acid phosphorylation);GO:0007172(signal complex formation);GO:0007243(protein kinase cascade)	GO:0016020(membrane);GO:0016021(integral to membrane)	GO:0000166(nucleotide binding);GO:0004713(protein-tyrosine kinase activity);GO:0004872(receptor activity);GO:0005070(SH3/SH2 adaptor activity);GO:0005515(protein binding);GO:0005524(ATP binding);GO:0016740(transferase activity);GO:0042169(SH2 domain binding)	NM_005417	Hs.195659	ref:NM_005417;ref:NM_198291;gb:BC051270;ens:ENST00000358208
A_24_P264383	0.00548875	2.02734	-1.08973	-0.86803	-1.10101		chr22:44854769..44854828	THC2481836	Q412F2_KINRA (Q412F2) MOSC, partial (10%) [THC2481836]						thc:THC2481836
A_23_P166584	0.0106779	3.98551	-2.40663	-1.83691	-1.74076	NM_130830	chr3:195562004..195561945	LRRC15	Homo sapiens leucine rich repeat containing 15 (LRRC15), mRNA [NM_130830]		GO:0016020(membrane);GO:0016021(integral to membrane)	GO:0005515(protein binding)	NM_130830	Hs.288467	ref:NM_130830;ens:ENST00000347624;gb:AB071037;gb:BC101064
A_24_P246891	0.0189236	2.39345	-1.52871	-1.31947	-0.929089	NM_080741	chr2:242406908..242406967	NEU4	Homo sapiens sialidase 4 (NEU4), mRNA [NM_080741]	GO:0008152(metabolic process)	GO:0005764(lysosome);GO:0016020(membrane);GO:0019866(organelle inner membrane)	GO:0004308(exo-alpha-sialidase activity);GO:0016798(hydrolase activity, acting on glycosyl bonds)	NM_080741	Hs.551747	ref:NM_080741;gb:BC012899;gb:BC063465;ens:ENST00000325935
A_23_P145197	0.0436277	2.11942	0.902246	0.800628	1.54814	NM_004053	chr6:42008497..42008556	BYSL	Homo sapiens bystin-like (BYSL), mRNA [NM_004053]	GO:0007155(cell adhesion);GO:0007565(pregnancy)	GO:0005737(cytoplasm)	GO:0005515(protein binding)	NM_004053	Hs.106880	ref:NM_004053;gb:BC062627;gb:L36720;ens:ENST00000230340
A_24_P450398	0.00416139	5.37861	-2.59668	-2.11343	-2.57159	AF333077		AF333077	Homo sapiens FKSG39 (FKSG39) mRNA, complete cds. [AF333077]						gb:AF333077;thc:THC2489260
A_23_P6481	0.00254432	1.76415	-0.766615	-0.900678	-0.789625	NM_015088	chr22:39049678..39049737	TNRC6B	Homo sapiens trinucleotide repeat containing 6B (TNRC6B), transcript variant 1, mRNA [NM_015088]			GO:0000166(nucleotide binding)	NM_015088	Hs.372082	ref:NM_015088;ref:NM_001024843;ens:ENST00000335727;ens:ENST00000301923
A_23_P145357	0.00209617	2.77412	-1.52021	-1.33873	-1.55716	NM_001188	chr6:33648622..33648563	BAK1	Homo sapiens BCL2-antagonist/killer 1 (BAK1), mRNA [NM_001188]	GO:0001836(release of cytochrome c from mitochondria);GO:0006917(induction of apoptosis);GO:0042981(regulation of apoptosis);GO:0046902(regulation of mitochondrial membrane permeability)	GO:0005739(mitochondrion);GO:0016020(membrane);GO:0046930(pore complex)	GO:0042802(identical protein binding);GO:0046982(protein heterodimerization activity)	NM_001188	Hs.485139	ref:NM_001188;ens:ENST00000374467;ens:ENST00000374460;ens:ENST00000360661
A_23_P18213	0.0110035	3.05966	-1.69428	-1.86007	-1.28577	NM_015512	chr3:52408120..52408179	DNAH1	Homo sapiens dynein, axonemal, heavy chain 1 (DNAH1), mRNA [NM_015512]	GO:0001539(ciliary or flagellar motility);GO:0007018(microtubule-based movement);GO:0009612(response to mechanical stimulus)	GO:0005858(axonemal dynein complex);GO:0030286(dynein complex)	GO:0003674(molecular_function);GO:0003777(microtubule motor activity)	NM_015512	Hs.655469	ref:NM_015512;ens:ENST00000273600;gb:AY221994;gb:AK074130
A_23_P82351	0.0343254	1.65242	0.772012	0.46572	0.936014	NM_198428	chr7:33611546..33611605	BBS9	Homo sapiens Bardet-Biedl syndrome 9 (BBS9), transcript variant 2, mRNA [NM_198428]	GO:0007601(visual perception);GO:0050896(response to stimulus)	GO:0005575(cellular_component)	GO:0003674(molecular_function)	NM_198428	Hs.372360	ref:NM_198428;ref:NM_001033605;ref:NM_001033604;ref:NM_014451
A_24_P31421	0.0417279	1.86958	-1.08051	-0.522161	-1.10547	NM_015711	chr19:52897163..52897222	GLTSCR1	Homo sapiens glioma tumor suppressor candidate region gene 1 (GLTSCR1), mRNA [NM_015711]				NM_015711	Hs.97244	ref:NM_015711;ens:ENST00000263282;gb:AF182077;gb:AK097153
A_24_P672240	0.00599654	3.16137	-1.9157	-1.56802	-1.49793		chrX:12652292..12652351	FRMPD4	PDZ domain containing 10 [Source:RefSeq_peptide;Acc:NP_055543] [ENST00000380682]		GO:0005856(cytoskeleton)	GO:0005515(protein binding)			ens:ENST00000380682;thc:THC2651407
A_23_P147665	0.0127597	2.35254	-1.47265	-1.24465	-0.985354	NM_198474	chr11:7488392..7488451	OLFML1	Homo sapiens olfactomedin-like 1 (OLFML1), mRNA [NM_198474]				NM_198474	Hs.503500	ref:NM_198474;ens:ENST00000329293;gb:BC035895;gb:AY358591
A_24_P853410	0.00115319	4.11149	-1.97045	-2.17831	-1.97023		chr2:240697035..240696659	A_24_P853410
A_23_P127128	0.0258719	1.5548	0.842069	0.567387	0.500744	NM_022365	chr10:22088233..22088174	DNAJC1	Homo sapiens DnaJ (Hsp40) homolog, subfamily C, member 1 (DNAJC1), mRNA [NM_022365]	GO:0006457(protein folding);GO:0045861(negative regulation of proteolysis);GO:0050708(regulation of protein secretion)	GO:0005634(nucleus);GO:0005783(endoplasmic reticulum);GO:0005788(endoplasmic reticulum lumen);GO:0005792(microsome);GO:0016020(membrane);GO:0016021(integral to membrane)	GO:0001671(ATPase stimulator activity);GO:0003677(DNA binding);GO:0030192(Hsp70/Hsc70 protein regulator activity);GO:0031072(heat shock protein binding);GO:0043022(ribosome binding);GO:0051082(unfolded protein binding)	NM_022365	Hs.499000	ref:NM_022365;gb:BC110894;gb:AY225122;ens:ENST00000376980
A_23_P118086	0.00108325	2.83234	-1.59564	-1.48285	-1.42749	NM_152339	chr16:88290541..88290482	SPATA2L	Homo sapiens spermatogenesis associated 2-like (SPATA2L), mRNA [NM_152339]				NM_152339	Hs.374556	ref:NM_152339;gb:BC027606;ens:ENST00000289805;ens:ENST00000335360
A_23_P215331	0.019251	2.50332	-1.57605	-1.43546	-0.960024	NM_001883	chr7:30661750..30661192	CRHR2	Homo sapiens corticotropin releasing hormone receptor 2 (CRHR2), mRNA [NM_001883]	GO:0007165(signal transduction);GO:0007186(G-protein coupled receptor protein signaling pathway);GO:0007188(G-protein signaling, coupled to cAMP nucleotide second messenger)	GO:0005886(plasma membrane);GO:0005887(integral to plasma membrane)	GO:0004872(receptor activity);GO:0004930(G-protein coupled receptor activity);GO:0015056(corticotrophin-releasing factor receptor activity)	NM_001883	Hs.546246	ref:NM_001883;gb:AF011406;gb:AF019381;ens:ENST00000222836
A_32_P109401	0.00276196	2.88201	-1.55986	-1.37431	-1.64705	AF130102	chr6:13723945..13723799	AF130102	Homo sapiens clone FLB2205 PRO0522 mRNA, complete cds. [AF130102]						gb:AF130102
A_24_P618928	0.00660578	1.86525	0.763095	0.919947	1.01506	BC041837	chr12:56615595..56615536	BC041837	Homo sapiens cDNA clone IMAGE:5268696. [BC041837]					Hs.90286	gb:BC041837;thc:THC2509034;thc:THC2545214;thc:THC2544765
A_23_P142676	0.0171818	1.59631	0.720291	0.501863	0.802062	NM_012100	chr2:219954307..219947936	DNPEP	Homo sapiens aspartyl aminopeptidase (DNPEP), mRNA [NM_012100]	GO:0006508(proteolysis);GO:0006518(peptide metabolic process)	GO:0005737(cytoplasm);GO:0005773(vacuole)	GO:0004250(aminopeptidase I activity);GO:0005515(protein binding);GO:0008237(metallopeptidase activity);GO:0008270(zinc ion binding);GO:0042576(aspartyl aminopeptidase activity);GO:0046872(metal ion binding)	NM_012100	Hs.258551	ref:NM_012100;gb:BC000653;ens:ENST00000322176;ens:ENST00000373966
A_23_P168584	0.006354	3.3739	-2.03545	-1.61215	-1.61566	NM_152992	chr7:76093306..76092931	POMZP3	Homo sapiens POM (POM121 homolog, rat) and ZP3 fusion (POMZP3), transcript variant 2, mRNA [NM_152992]	GO:0008150(biological_process)	GO:0005575(cellular_component)	GO:0003674(molecular_function)	NM_152992	Hs.488877	ref:NM_152992;ref:NM_012230;ens:ENST00000275569;ens:ENST00000310842
A_23_P82950	0.00945729	2.75418	1.59345	1.1756	1.61582	NM_006197	chr8:17916584..17927163	PCM1	Homo sapiens pericentriolar material 1 (PCM1), mRNA [NM_006197]	GO:0006810(transport)	GO:0000242(pericentriolar material);GO:0005737(cytoplasm);GO:0005856(cytoskeleton)	GO:0005515(protein binding)	NM_006197	Hs.491148	ref:NM_006197;gb:L27841;gb:AK091406;ens:ENST00000325083
A_23_P81973	0.0257637	2.11808	-1.4291	-0.974981	-0.844193	NM_014234	chr6:33281471..33281632	HSD17B8	Homo sapiens hydroxysteroid (17-beta) dehydrogenase 8 (HSD17B8), mRNA [NM_014234]	GO:0006703(estrogen biosynthetic process);GO:0008152(metabolic process);GO:0008209(androgen metabolic process)	GO:0005575(cellular_component);GO:0005624(membrane fraction);GO:0005739(mitochondrion);GO:0005740(mitochondrial envelope);GO:0005886(plasma membrane)	GO:0004303(estradiol 17-beta-dehydrogenase activity);GO:0016491(oxidoreductase activity);GO:0050327(testosterone 17-beta-dehydrogenase activity)	NM_014234	Hs.415058	ref:NM_014234;ens:ENST00000374662;ens:ENST00000230236;ens:ENST00000383080
A_24_P218688	0.0248805	2.06462	-0.854673	-1.38102	-0.901935	NM_000694	chr11:67552241..67552300	ALDH3B1	Homo sapiens aldehyde dehydrogenase 3 family, member B1 (ALDH3B1), transcript variant 1, mRNA [NM_000694]	GO:0006066(alcohol metabolic process);GO:0006081(aldehyde metabolic process);GO:0006629(lipid metabolic process);GO:0008152(metabolic process)		GO:0004028(3-chloroallyl aldehyde dehydrogenase activity);GO:0004030(aldehyde dehydrogenase [NAD(P)+] activity);GO:0016491(oxidoreductase activity)	NM_000694	Hs.523841	ref:NM_000694;ref:NM_001030010;ens:ENST00000007633;ens:ENST00000342456
A_23_P163506	0.022675	1.66981	-0.797352	-0.521038	-0.900671	NM_000101	chr16:87240706..87240090	CYBA	Homo sapiens cytochrome b-245, alpha polypeptide (CYBA), mRNA [NM_000101]	GO:0006118(electron transport);GO:0006801(superoxide metabolic process);GO:0006810(transport)	GO:0005737(cytoplasm);GO:0005739(mitochondrion);GO:0016020(membrane)	GO:0005506(iron ion binding);GO:0005515(protein binding);GO:0009055(electron carrier activity);GO:0020037(heme binding);GO:0046872(metal ion binding)	NM_000101	Hs.513803	ref:NM_000101;ens:ENST00000261623;gb:BT006861;gb:DQ893235
A_23_P74330	0.000564438	4.98138	-2.20975	-2.34667	-2.39321	BC068047	chr1:167028543..167028602	MGC4473	Homo sapiens hypothetical protein MGC4473, mRNA (cDNA clone IMAGE:5022448). [BC068047]					Hs.250624	gb:BC068047;gb:BC082964;gb:BC009319;gb:BC001515
A_32_P216809	0.00232964	4.1918	-2.19153	-1.86973	-2.14144	BX108033	chr7:102736819..102736760	BX108033	BX108033 Soares_fetal_liver_spleen_1NFLS_S1 Homo sapiens cDNA clone IMAGp998F12978, mRNA sequence [BX108033]					Hs.624297	gb:BX108033;thc:THC2535389
A_24_P104512	0.00154898	4.05698	-2.17318	-1.90517	-1.98287	NM_001988	chr17:71514662..71514603	EVPL	Homo sapiens envoplakin (EVPL), mRNA [NM_001988]	GO:0008544(epidermis development);GO:0018149(peptide cross-linking);GO:0030216(keratinocyte differentiation);GO:0031424(keratinization)	GO:0001533(cornified envelope);GO:0009506(plasmodesma)	GO:0005198(structural molecule activity);GO:0016491(oxidoreductase activity);GO:0030674(protein binding, bridging);GO:0046914(transition metal ion binding)	NM_001988	Hs.500635	ref:NM_001988;ens:ENST00000301607;gb:U53786;thc:THC2471184
A_24_P221424	0.006322	2.43431	-1.48838	-1.17298	-1.18918	NM_203374	chr19:60825023..60824964	ZNF784	Homo sapiens zinc finger protein 784 (ZNF784), mRNA [NM_203374]	GO:0006350(transcription);GO:0006355(regulation of transcription, DNA-dependent)	GO:0005622(intracellular);GO:0005634(nucleus)	GO:0003677(DNA binding);GO:0008270(zinc ion binding);GO:0046872(metal ion binding)	NM_203374	Hs.53996	ref:NM_203374;ens:ENST00000325351;gb:AK074859;gb:BC065822
A_24_P161382	0.000209353	5.13615	-2.29306	-2.38609	-2.40292		chrY:11772483..11772424	LOC727768	Homo sapiens cDNA FLJ39633 fis, clone SMINT2002457, weakly similar to Tektin A1. [AK096952]	GO:0000226(microtubule cytoskeleton organization and biogenesis)	GO:0005874(microtubule)			Hs.632605	ens:ENST00000339700;ens:ENST00000344167;gb:AK096952;gb:AK074146
A_23_P76622	4.5753e-05	4.93839	-2.32248	-2.27306	-2.31658	NM_001922	chr13:93893806..93893747	DCT	Homo sapiens dopachrome tautomerase (dopachrome delta-isomerase, tyrosine-related protein 2) (DCT), mRNA [NM_001922]	GO:0006582(melanin metabolic process);GO:0006583(melanin biosynthetic process from tyrosine);GO:0008152(metabolic process);GO:0008544(epidermis development)	GO:0005575(cellular_component);GO:0005792(microsome);GO:0005829(cytosol);GO:0016020(membrane);GO:0016021(integral to membrane);GO:0042470(melanosome)	GO:0004167(dopachrome isomerase activity);GO:0005507(copper ion binding);GO:0008270(zinc ion binding);GO:0016491(oxidoreductase activity);GO:0016853(isomerase activity);GO:0046872(metal ion binding)	NM_001922	Hs.301865	ref:NM_001922;ens:ENST00000377021;gb:AJ132933;gb:DQ891466
A_23_P123393	0.0380048	1.81444	-0.739934	-1.19961	-0.63903	NM_004519	chr8:133210710..133210651	KCNQ3	Homo sapiens potassium voltage-gated channel, KQT-like subfamily, member 3 (KCNQ3), mRNA [NM_004519]	GO:0006811(ion transport);GO:0006813(potassium ion transport);GO:0007268(synaptic transmission)	GO:0005624(membrane fraction);GO:0008076(voltage-gated potassium channel complex);GO:0016020(membrane);GO:0016021(integral to membrane)	GO:0005216(ion channel activity);GO:0005249(voltage-gated potassium channel activity);GO:0030955(potassium ion binding)	NM_004519	Hs.374023	ref:NM_004519;gb:AB208890;gb:AF033347;gb:BC128576
A_23_P165007	0.000123108	4.99498	-2.2704	-2.33513	-2.35591	NM_170604	chr19:43591759..43591700	RASGRP4	Homo sapiens RAS guanyl releasing protein 4 (RASGRP4), mRNA [NM_170604]	GO:0007169(transmembrane receptor protein tyrosine kinase signaling pathway);GO:0007202(phospholipase C activation);GO:0007264(small GTPase mediated signal transduction);GO:0008277(regulation of G-protein coupled receptor protein signaling pathway);GO:0008283(cell proliferation);GO:0009991(response to extracellular stimulus);GO:0016049(cell growth);GO:0030099(myeloid cell differentiation);GO:0046…	GO:0005622(intracellular);GO:0005624(membrane fraction);GO:0005625(soluble fraction);GO:0005886(plasma membrane)	GO:0005085(guanyl-nucleotide exchange factor activity);GO:0005088(Ras guanyl-nucleotide exchange factor activity);GO:0005509(calcium ion binding);GO:0019992(diacylglycerol binding);GO:0030742(GTP-dependent protein binding)	NM_170604	Hs.130434	ref:NM_170604;gb:AK097292;gb:AY048120;ens:ENST00000293062
A_23_P1691	0.0162352	46.8931	-6.8935	-4.44753	-5.31288	NM_002421	chr11:102165966..102165907	MMP1	Homo sapiens matrix metallopeptidase 1 (interstitial collagenase) (MMP1), mRNA [NM_002421]	GO:0000270(peptidoglycan metabolic process);GO:0006508(proteolysis);GO:0030574(collagen catabolic process)	GO:0005578(proteinaceous extracellular matrix);GO:0005615(extracellular space)	GO:0004232(interstitial collagenase activity);GO:0005509(calcium ion binding);GO:0008270(zinc ion binding)	NM_002421	Hs.83169	ref:NM_002421;ens:ENST00000315274;gb:AK223035;gb:AK223281
A_23_P104689	0.00144038	4.58099	-2.03181	-2.25032	-2.30484	BC014095	chr11:65178286..65178227	RELA	Homo sapiens v-rel reticuloendotheliosis viral oncogene homolog A, nuclear factor of kappa light polypeptide gene enhancer in B-cells 3, p65 (avian), mRNA (cDNA clone IMAGE:4547184), complete cds. [BC014095]	GO:0001942(hair follicle development);GO:0006355(regulation of transcription, DNA-dependent);GO:0006916(anti-apoptosis);GO:0006954(inflammatory response);GO:0006968(cellular defense response);GO:0009887(organ morphogenesis);GO:0010033(response to organic substance);GO:0010224(response to UV-B);GO:0019221(cytokine and chemokine mediated signaling pathway);GO:0042177(negative regulation of protein …	GO:0005634(nucleus);GO:0005667(transcription factor complex);GO:0005737(cytoplasm)	GO:0003700(transcription factor activity);GO:0003705(RNA polymerase II transcription factor activity, enhancer binding);GO:0004672(protein kinase activity);GO:0004871(signal transducer activity);GO:0019901(protein kinase binding);GO:0042301(phosphate binding);GO:0042802(identical protein binding);GO:0047485(protein N-terminus binding);GO:0051059(NF-kappaB binding)		Hs.502875	gb:BC014095;gb:BC110830;gb:BC033522;gb:BC011603
A_24_P129813	0.00825678	3.07308	-1.8135	-1.32881	-1.71675	NM_139067	chr12:54845390..54844745	SMARCC2	Homo sapiens SWI/SNF related, matrix associated, actin dependent regulator of chromatin, subfamily c, member 2 (SMARCC2), transcript variant 2, mRNA [NM_139067]	GO:0006333(chromatin assembly or disassembly);GO:0006338(chromatin remodeling);GO:0006350(transcription);GO:0006357(regulation of transcription from RNA polymerase II promoter);GO:0045892(negative regulation of transcription, DNA-dependent);GO:0045893(positive regulation of transcription, DNA-dependent)	GO:0000785(chromatin);GO:0005634(nucleus);GO:0005654(nucleoplasm);GO:0016514(SWI/SNF complex);GO:0017053(transcriptional repressor complex)	GO:0003677(DNA binding);GO:0003682(chromatin binding);GO:0003713(transcription coactivator activity);GO:0005515(protein binding)	NM_139067	Hs.236030	ref:NM_139067;ref:NM_003075;gb:AB209293;gb:AB209006
A_32_P223292	0.00577903	4.20546	-2.38338	-1.96678	-1.86664		chr8:008049184..008049125	A_32_P223292
A_24_P592260	0.00657732	3.43649	-2.06946	-1.66444	-1.6089	NR_002224	chr14:105507120..105507061	ADAM6	Homo sapiens ADAM metallopeptidase domain 6 (ADAM6) on chromosome 14 [NR_002224]				NR_002224	Hs.662288	ref:NR_002224;gb:AK093400;gb:AX748101;thc:THC2623739
A_24_P56317	0.00733703	1.60801	0.802307	0.613396	0.640116	NM_144778	chr13:96844227..96844286	MBNL2	Homo sapiens muscleblind-like 2 (Drosophila) (MBNL2), transcript variant 1, mRNA [NM_144778]		GO:0005634(nucleus)	GO:0003676(nucleic acid binding);GO:0003723(RNA binding);GO:0008270(zinc ion binding);GO:0046872(metal ion binding)	NM_144778	Hs.657347	ref:NM_144778;ref:NM_207304;ens:ENST00000345429;gb:AF339782
A_23_P207596	0.0162764	1.63508	-0.550315	-0.867699	-0.710058	NM_000267	chr17:26725374..26725433	NF1	Homo sapiens neurofibromin 1 (neurofibromatosis, von Recklinghausen disease, Watson disease) (NF1), transcript variant 2, mRNA [NM_000267]	GO:0001937(negative regulation of endothelial cell proliferation);GO:0007049(cell cycle);GO:0007265(Ras protein signal transduction);GO:0007507(heart development);GO:0008150(biological_process);GO:0030325(adrenal gland development);GO:0030336(negative regulation of cell migration);GO:0043409(negative regulation of MAPKKK cascade);GO:0045685(regulation of glial cell differentiation);GO:0045786(neg…	GO:0005575(cellular_component);GO:0005622(intracellular);GO:0005737(cytoplasm)	GO:0003674(molecular_function);GO:0004857(enzyme inhibitor activity);GO:0005096(GTPase activator activity);GO:0005099(Ras GTPase activator activity);GO:0005515(protein binding)	NM_000267	Hs.113577	ref:NM_000267;ref:NM_001042492;gb:M89914;ens:ENST00000356175
A_23_P14649	0.00600641	1.66938	-0.690296	-0.673616	-0.854022	AK021784	chr15:66883976..66883917	C15orf28	Homo sapiens cDNA FLJ11722 fis, clone HEMBA1005311. [AK021784]					Hs.662150	gb:AK021784;thc:THC2483470
A_23_P74042	0.000495848	2.49482	-1.31901	-1.26801	-1.36979	NM_012302	chr1:82229443..82229502	LPHN2	Homo sapiens latrophilin 2 (LPHN2), mRNA [NM_012302]	GO:0007165(signal transduction);GO:0007186(G-protein coupled receptor protein signaling pathway);GO:0007218(neuropeptide signaling pathway);GO:0008150(biological_process)	GO:0005575(cellular_component);GO:0016020(membrane);GO:0016021(integral to membrane)	GO:0003674(molecular_function);GO:0004872(receptor activity);GO:0004930(G-protein coupled receptor activity);GO:0005529(sugar binding);GO:0016524(latrotoxin receptor activity)	NM_012302	Hs.24212	ref:NM_012302;gb:AF104266;gb:AF104938;ens:ENST00000335786
A_23_P218505	0.000344435	3.91687	-2.01007	-1.89671	-2.00233	NM_000894	chr19:54211276..54211217	LHB	Homo sapiens luteinizing hormone beta polypeptide (LHB), mRNA [NM_000894]	GO:0007165(signal transduction);GO:0007267(cell-cell signaling);GO:0007530(sex determination);GO:0008584(male gonad development)	GO:0005576(extracellular region);GO:0005625(soluble fraction)	GO:0005179(hormone activity)	NM_000894	Hs.154704	ref:NM_000894;ens:ENST00000221421;thc:THC2475008;thc:THC2539310
A_32_P162639	0.00360484	3.23774	-1.77129	-1.49291	-1.82077		chr8:53083102..53071367	THC2652373							thc:THC2652373
A_24_P85143	0.000437163	3.90097	-1.92052	-1.92504	-2.04594	NM_022370	chr11:124250754..124251081	ROBO3	Homo sapiens roundabout, axon guidance receptor, homolog 3 (Drosophila) (ROBO3), mRNA [NM_022370]	GO:0006935(chemotaxis);GO:0007275(multicellular organismal development);GO:0007399(nervous system development);GO:0007411(axon guidance);GO:0030154(cell differentiation)	GO:0016020(membrane);GO:0016021(integral to membrane)	GO:0004872(receptor activity)	NM_022370	Hs.435621	ref:NM_022370;gb:AY509035;gb:AK056544;ens:ENST00000278911
A_23_P96633	0.0101209	2.43701	-1.33339	-1.03923	-1.48271	NM_017863	chrX:134118428..134118370	CXorf48	Homo sapiens chromosome X open reading frame 48 (CXorf48), transcript variant 2, mRNA [NM_017863]				NM_017863	Hs.272804	ref:NM_017863;ref:NM_001031705;ens:ENST00000344129;gb:AK000534
A_24_P170136	0.000593231	3.39314	-1.68966	-1.83836	-1.75985		chr6:33168043..33167984	ENST00000308384	similar to HLA class II histocompatibility antigen, DP alpha chain precursor (HLA-SB alpha chain) (MHC class II DP3-alpha) (DP(W3)) (DP(W4)) (LOC651870), mRNA [Source:RefSeq_dna;Acc:XR_019639] [ENST00000308384]				XR_018078	Hs.646975	ens:ENST00000308384;ens:ENST00000383097;gb:XR_019639;ref:XR_018078
A_23_P137046	0.000327442	2.98937	-1.54827	-1.55433	-1.63692	NM_022567	chrX:41219514..41219573	NYX	Homo sapiens nyctalopin (NYX), mRNA [NM_022567]	GO:0007601(visual perception);GO:0050896(response to stimulus)	GO:0005578(proteinaceous extracellular matrix);GO:0005622(intracellular)	GO:0003674(molecular_function);GO:0005515(protein binding)	NM_022567	Hs.302019	ref:NM_022567;ens:ENST00000378220;ens:ENST00000342595;gb:AF254868
A_23_P52017	0.00211362	1.62475	0.763714	0.658714	0.678231	NM_018136	chr1:195320136..195320077	ASPM	Homo sapiens asp (abnormal spindle) homolog, microcephaly associated (Drosophila) (ASPM), mRNA [NM_018136]	GO:0007049(cell cycle);GO:0007067(mitosis);GO:0051301(cell division)	GO:0005634(nucleus)	GO:0005516(calmodulin binding)	NM_018136	Hs.121028	ref:NM_018136;gb:AY367065;gb:AY971956;gb:AY971955
A_23_P150583	0.000647579	4.11101	-1.95499	-2.13402	-2.02947	NM_003357	chr11:61946399..61947108	SCGB1A1	Homo sapiens secretoglobin, family 1A, member 1 (uteroglobin) (SCGB1A1), mRNA [NM_003357]	GO:0007165(signal transduction);GO:0007566(embryo implantation);GO:0009887(organ morphogenesis)		GO:0005125(cytokine activity);GO:0005496(steroid binding);GO:0019834(phospholipase A2 inhibitor activity)	NM_003357	Hs.523732	ref:NM_003357;ens:ENST00000278282;gb:CR541780;gb:DQ893375
A_23_P123330	0.000506815	1.8497	0.910084	0.847468	0.904334	NM_000989	chr8:99124175..99124116	RPL30	Homo sapiens ribosomal protein L30 (RPL30), mRNA [NM_000989]	GO:0006412(translation)	GO:0005622(intracellular);GO:0005840(ribosome);GO:0005842(cytosolic large ribosomal subunit (sensu Eukaryota))	GO:0003723(RNA binding);GO:0003735(structural constituent of ribosome)	NM_000989	Hs.400295	ref:NM_000989;ens:ENST00000287038;gb:X79238;gb:L05095
A_23_P166280	0.0426635	1.71205	-0.715256	-1.08792	-0.524		chr21:44467427..44467368	THC2614148	Q59G86_HUMAN (Q59G86) Androgen-regulated short-chain dehydrogenase/reductase 1 variant (Fragment), partial (7%) [THC2614148]						thc:THC2614148
A_23_P15798	0.0113775	2.16634	-1.26617	-1.20139	-0.878222	NM_031854	chr17:36533102..36533043	KRTAP4-12	Homo sapiens keratin associated protein 4-12 (KRTAP4-12), mRNA [NM_031854]		GO:0045095(keratin filament)		NM_031854	Hs.572443	ref:NM_031854;gb:BC101159;gb:BC101160;gb:BC101162
A_23_P26294	4.85778e-05	4.45155	-2.13984	-2.13875	-2.18433	NM_012467	chr16:1211740..1211681	TPSG1	Homo sapiens tryptase gamma 1 (TPSG1), mRNA [NM_012467]	GO:0006508(proteolysis)	GO:0005887(integral to plasma membrane);GO:0016020(membrane)	GO:0004252(serine-type endopeptidase activity)	NM_012467	Hs.592076	ref:NM_012467;ens:ENST00000234798;gb:AF175522;thc:THC2478934
A_24_P922414	0.00530749	2.05479	-0.890752	-1.08405	-1.14218	AK096990	chr2:113063218..113063277	CHCHD5	Homo sapiens cDNA FLJ39671 fis, clone SMINT2008917. [AK096990]						gb:AK096990;ens:ENST00000336583;thc:THC2758677
A_23_P145330	0.000244283	4.9292	-2.34738	-2.32624	-2.23045	NM_019052	chr6:31218887..31218828	CCHCR1	Homo sapiens coiled-coil alpha-helical rod protein 1 (CCHCR1), mRNA [NM_019052]	GO:0006611(protein export from nucleus);GO:0007275(multicellular organismal development);GO:0030154(cell differentiation)	GO:0005634(nucleus);GO:0005737(cytoplasm)	GO:0005515(protein binding)	NM_019052	Hs.485075	ref:NM_019052;gb:BC110535;gb:BC110534;gb:AB029331
A_24_P76313	0.000504088	4.76829	-2.16487	-2.25537	-2.34017	NM_207334	chr1:20753297..20753356	FAM43B	Homo sapiens family with sequence similarity 43, member B (FAM43B), mRNA [NM_207334]				NM_207334	Hs.429179	ref:NM_207334;ens:ENST00000332947;ens:ENST00000375074;gb:AK126900
A_24_P391604	0.00452429	2.95633	-1.4557	-1.77488	-1.46084	NM_181605	chr21:30886864..30886923	KRTAP6-3	Homo sapiens keratin associated protein 6-3 (KRTAP6-3), mRNA [NM_181605]		GO:0005882(intermediate filament)		NM_181605	Hs.553691	ref:NM_181605;ens:ENST00000327378;gb:BC101122;gb:BC101121
A_32_P198552	0.0012197	1.83874	-0.93284	-0.826486	-0.876816	AA150251	chr2:46241252..46241211	AA150251	zl07d06.r1 Soares_pregnant_uterus_NbHPU Homo sapiens cDNA clone IMAGE:491627 5', mRNA sequence [AA150251]					Hs.661029	gb:AA150251
A_23_P30755	0.0361317	2.87919	-1.6868	-1.94228	-0.947905	NM_138296	chr6:43001398..43001457	PTCRA	Homo sapiens pre T-cell antigen receptor alpha (PTCRA), mRNA [NM_138296]			GO:0004872(receptor activity)	NM_138296	Hs.169002	ref:NM_138296;ens:ENST00000304672;gb:BC100771;gb:BC100772
A_23_P80817	0.00077033	3.91201	-2.06017	-1.87103	-1.97253	NM_013259	chr3:113202366..113202425	TAGLN3	Homo sapiens transgelin 3 (TAGLN3), transcript variant 1, mRNA [NM_013259]	GO:0007417(central nervous system development);GO:0007517(muscle development)			NM_013259	Hs.169330	ref:NM_013259;ref:NM_001008272;ref:NM_001008273;ens:ENST00000273368
A_24_P418809	0.00870346	7.66437	-3.44077	-2.48956	-2.88417	NM_080425	chr20:56918478..56918789	GNAS	Homo sapiens GNAS complex locus (GNAS), transcript variant 2, mRNA [NM_080425]	GO:0006605(protein targeting);GO:0006894(Golgi to secretory vesicle transport);GO:0007165(signal transduction);GO:0007186(G-protein coupled receptor protein signaling pathway);GO:0007189(G-protein signaling, adenylate cyclase activating pathway);GO:0007190(adenylate cyclase activation);GO:0007565(pregnancy);GO:0007608(sensory perception of smell);GO:0009306(protein secretion)	GO:0000138(Golgi trans cisterna);GO:0005576(extracellular region);GO:0005737(cytoplasm);GO:0005834(heterotrimeric G-protein complex);GO:0005886(plasma membrane);GO:0016020(membrane)	GO:0000166(nucleotide binding);GO:0003674(molecular_function);GO:0003924(GTPase activity);GO:0004871(signal transducer activity);GO:0005515(protein binding);GO:0005525(GTP binding);GO:0019001(guanyl nucleotide binding)	NM_080425	Hs.125898	ref:NM_080425;ref:NM_001077489;ref:NM_001077490;ref:NM_016592
A_24_P383330	0.0157571	2.48302	-1.25408	-1.05681	-1.6254	XM_087499	chr4:189508049..189507990	LOC152663	PREDICTED: Homo sapiens similar to 60S ribosomal protein L7a (LOC152663), mRNA [XM_087499]	GO:0006412(translation);GO:0042254(ribosome biogenesis and assembly)	GO:0005622(intracellular);GO:0005840(ribosome)	GO:0003735(structural constituent of ribosome)	XM_087499		ref:XM_087499;ref:XM_940836
A_24_P257539	0.0493733	1.71954	-1.00762	-0.913352	-0.425108	NM_012300	chr5:171228351..171228292	FBXW11	Homo sapiens F-box and WD repeat domain containing 11 (FBXW11), transcript variant 3, mRNA [NM_012300]	GO:0016055(Wnt receptor signaling pathway);GO:0016567(protein ubiquitination)	GO:0000151(ubiquitin ligase complex)	GO:0004842(ubiquitin-protein ligase activity);GO:0005515(protein binding)	NM_012300	Hs.484138	ref:NM_012300;ref:NM_033644;ref:NM_033645;ens:ENST00000265094
A_24_P819419	0.00215127	5.2188	-2.59114	-2.21276	-2.34725		chr11:14234010..14233951	THC2532711	AA401963 zu53c08.s1 Soares ovary tumor NbHOT Homo sapiens cDNA clone IMAGE:741710 3' similar to contains Alu repetitive element;, mRNA sequence [AA401963]						thc:THC2532711;gb:AA401963;gb:AI821645
A_23_P7642	0.0228621	13.8299	-4.95437	-3.25789	-3.15688	NM_003118	chr5:151022437..151022378	SPARC	Homo sapiens secreted protein, acidic, cysteine-rich (osteonectin) (SPARC), mRNA [NM_003118]	GO:0001503(ossification);GO:0007169(transmembrane receptor protein tyrosine kinase signaling pathway)	GO:0005576(extracellular region);GO:0005604(basement membrane)	GO:0005507(copper ion binding);GO:0005509(calcium ion binding);GO:0005518(collagen binding)	NM_003118	Hs.111779	ref:NM_003118;ens:ENST00000231061;gb:AK126525;gb:AK096969
A_24_P878992	0.013124	1.92805	-1.15666	-0.898088	-0.78667	BF436529	chr19:1425235..1425294	BF436529	BF436529 7p14f01.x1 NCI_CGAP_Br22 Homo sapiens cDNA clone IMAGE:3645840 3' similar to contains MER22.t1 MER22 repetitive element ;, mRNA sequence [BF436529]					Hs.532840	gb:BF436529;gb:AI810546;gb:AI468189;gb:AW016779
A_32_P83453	0.00014289	1.58891	-0.652129	-0.677216	-0.674774	XR_018202	chrX:74880013..74879954	LOC647768	PREDICTED: Homo sapiens similar to Tetratricopeptide repeat protein 3 (TPR repeat protein 3) (TPR repeat protein D) (LOC647768), mRNA [XR_018202]				XR_017027	Hs.567832	gb:XR_018202;ref:XR_017027
A_23_P48596	0.00848025	6.31069	-3.03043	-2.75056	-2.19241	NM_198232	chr14:20339501..20339442	RNASE1	Homo sapiens ribonuclease, RNase A family, 1 (pancreatic) (RNASE1), transcript variant 3, mRNA [NM_198232]		GO:0005576(extracellular region)	GO:0003723(RNA binding);GO:0004519(endonuclease activity);GO:0004522(pancreatic ribonuclease activity);GO:0016787(hydrolase activity)	NM_198232	Hs.78224	ref:NM_198232;ref:NM_198235;ref:NM_198234;ref:NM_002933
A_23_P59388	0.00553317	3.42871	-1.92607	-1.51274	-1.89419	NM_001723	chr6:56587997..56587938	DST	Homo sapiens dystonin (DST), transcript variant 1e, mRNA [NM_001723]	GO:0007010(cytoskeleton organization and biogenesis);GO:0007050(cell cycle arrest);GO:0007155(cell adhesion);GO:0007229(integrin-mediated signaling pathway);GO:0030036(actin cytoskeleton organization and biogenesis);GO:0045104(intermediate filament cytoskeleton organization and biogenesis)	GO:0005604(basement membrane);GO:0005615(extracellular space);GO:0005737(cytoplasm);GO:0005856(cytoskeleton);GO:0005911(intercellular junction);GO:0016023(cytoplasmic membrane-bound vesicle);GO:0030056(hemidesmosome)	GO:0003779(actin binding);GO:0005178(integrin binding);GO:0005200(structural constituent of cytoskeleton);GO:0005509(calcium ion binding);GO:0005515(protein binding);GO:0008022(protein C-terminus binding);GO:0051015(actin filament binding)	NM_001723	Hs.631992	ref:NM_001723;ens:ENST00000370765;ens:ENST00000281662;gb:L11690
A_24_P386639	0.0139355	2.25741	-1.32807	-1.30112	-0.894829	NM_016526	chr11:193585..193526	BET1L	Homo sapiens blocked early in transport 1 homolog (S. cerevisiae)-like (BET1L), mRNA [NM_016526]	GO:0015031(protein transport)	GO:0016020(membrane);GO:0016021(integral to membrane)		NM_016526	Hs.414418	ref:NM_016526;gb:BC032779;ens:ENST00000332865;ens:ENST00000325147
A_23_P393015	0.00187115	3.59948	-1.98043	-1.70385	-1.85909	BC002778	chr7:101043496..101043437	MYLC2PL	Homo sapiens myosin light chain 2, precursor lymphocyte-specific, mRNA (cDNA clone MGC:3479 IMAGE:3616529), complete cds. [BC002778]		GO:0005739(mitochondrion)	GO:0005509(calcium ion binding)		Hs.247831	gb:BC002778;thc:THC2484894
A_23_P166360	0.0259508	1.5871	-0.456059	-0.824343	-0.71879	NM_206956	chr22:21220265..21220206	PRAME	Homo sapiens preferentially expressed antigen in melanoma (PRAME), transcript variant 5, mRNA [NM_206956]			GO:0005515(protein binding)	NM_206956	Hs.30743	ref:NM_206956;ref:NM_206953;ref:NM_206955;ref:NM_006115
A_23_P5266	0.019535	2.03056	0.754582	1.05831	1.25275	NM_023937	chr19:17278365..17278424	MRPL34	Homo sapiens mitochondrial ribosomal protein L34 (MRPL34), nuclear gene encoding mitochondrial protein, mRNA [NM_023937]	GO:0006412(translation)	GO:0005622(intracellular);GO:0005739(mitochondrion);GO:0005762(mitochondrial large ribosomal subunit);GO:0005840(ribosome)	GO:0003735(structural constituent of ribosome);GO:0045182(translation regulator activity)	NM_023937	Hs.515242	ref:NM_023937;ens:ENST00000252602;gb:AB049652;gb:BC021801
A_24_P271527	0.00389842	2.11233	0.995785	1.21266	1.02806	NM_014876	chr22:37411825..37411766	JOSD1	Homo sapiens Josephin domain containing 1 (JOSD1), mRNA [NM_014876]				NM_014876	Hs.3094	ref:NM_014876;ens:ENST00000216039;gb:D31884;gb:BC015026
A_23_P384857	0.0188716	1.77502	-1.05658	-0.739605	-0.687323		chr6:28040944..28041003	NP274062	GB|AL133267.9|CAC14159.1 dJ408B20.3 (novel protein similar to 60S acidic ribosomal protein P2 (RPLP2)) [NP274062]						thc:NP274062
A_23_P119677	0.0293023	1.8341	1.16449	0.817399	0.643338	NM_001533	chr19:44019208..44019149	HNRPL	Homo sapiens heterogeneous nuclear ribonucleoprotein L (HNRPL), transcript variant 1, mRNA [NM_001533]	GO:0006397(mRNA processing)	GO:0005634(nucleus);GO:0005654(nucleoplasm);GO:0030530(heterogeneous nuclear ribonucleoprotein complex)	GO:0000166(nucleotide binding);GO:0003723(RNA binding);GO:0005515(protein binding)	NM_001533	Hs.654559	ref:NM_001533;ref:NM_001005335;gb:BC069184;ens:ENST00000221419
A_24_P391987	0.011717	2.65462	-1.33205	-1.70479	-1.18867	NM_001001701	chr4:120438766..120438707	LOC401152	Homo sapiens HCV F-transactivated protein 1 (LOC401152), mRNA [NM_001001701]				NM_001001701	Hs.173705	ref:NM_001001701;gb:AK024537;gb:BC017399;gb:AK025703
A_23_P53298	0.0249737	2.34118	0.874721	1.55845	1.24853	NM_001487	chr12:54399272..54399606	BLOC1S1	Homo sapiens biogenesis of lysosome-related organelles complex-1, subunit 1 (BLOC1S1), mRNA [NM_001487]	GO:0008150(biological_process)	GO:0005575(cellular_component)	GO:0003674(molecular_function);GO:0005515(protein binding)	NM_001487	Hs.94672	ref:NM_001487;gb:BC066340;gb:BC130640;ens:ENST00000257899
A_23_P51355	0.00553292	2.30696	-1.23393	-1.03789	-1.34617		chr1:11902728..11902669	KIAA2013	KIAA2013 (KIAA2013), mRNA [Source:RefSeq_dna;Acc:NM_138346] [ENST00000376572]					Hs.520094	ens:ENST00000376572;gb:BC004501;thc:THC2495518;thc:THC2530489
A_32_P159612	0.0014784	3.57991	-1.97243	-1.73032	-1.81702	NM_183377	chr17:28364455..28364396	ACCN1	Homo sapiens amiloride-sensitive cation channel 1, neuronal (degenerin) (ACCN1), transcript variant 1, mRNA [NM_183377]	GO:0001101(response to acid);GO:0006814(sodium ion transport);GO:0007268(synaptic transmission);GO:0007417(central nervous system development);GO:0007422(peripheral nervous system development);GO:0007602(phototransduction);GO:0007605(sensory perception of sound);GO:0009612(response to mechanical stimulus);GO:0043066(negative regulation of apoptosis);GO:0050974(detection of mechanical stimulus dur…	GO:0005624(membrane fraction);GO:0005887(integral to plasma membrane);GO:0016020(membrane);GO:0043005(neuron projection);GO:0043025(cell soma)	GO:0005515(protein binding);GO:0015280(amiloride-sensitive sodium channel activity);GO:0031402(sodium ion binding)	NM_183377	Hs.368417	ref:NM_183377;ref:NM_001094;ens:ENST00000225823;gb:AK127748
A_24_P294703	0.00212019	4.83848	-2.47663	-2.22238	-2.12466	NM_130809	chr5:126917869..126917928	PRRC1	Homo sapiens proline-rich coiled-coil 1 (PRRC1), mRNA [NM_130809]				NM_130809	Hs.483259	ref:NM_130809;gb:AJ441110;gb:AJ515158;ens:ENST00000296666
A_23_P49878	0.0141521	1.71925	0.603335	0.922265	0.819743	NM_019013	chr17:6294966..6295025	FAM64A	Homo sapiens family with sequence similarity 64, member A (FAM64A), mRNA [NM_019013]				NM_019013	Hs.592116	ref:NM_019013;gb:BC005004;ens:ENST00000250056;ens:ENST00000308855
A_32_P56890	0.0177265	2.94911	-1.95087	-1.22871	-1.50126	XM_932316	chr15:36332065..36332006	LOC644701	PREDICTED: Homo sapiens hypothetical LOC644701 (LOC644701), mRNA [XM_932316]				XM_932316	Hs.631708	ref:XM_932316;ref:XM_943676;thc:THC2749298
A_32_P75888	0.00204961	2.88367	-1.40305	-1.64236	-1.53831	CD243286	chr5:115448039..115447980	CD243286	AGENCOURT_14121941 NIH_MGC_179 Homo sapiens cDNA clone IMAGE:30384715 5', mRNA sequence [CD243286]					Hs.596475	gb:CD243286
A_23_P59099	0.0067351	1.65809	-0.656484	-0.84888	-0.683207	NM_013937	chr6:29502677..29502618	OR11A1	Homo sapiens olfactory receptor, family 11, subfamily A, member 1 (OR11A1), mRNA [NM_013937]	GO:0007165(signal transduction);GO:0007186(G-protein coupled receptor protein signaling pathway);GO:0007608(sensory perception of smell);GO:0050896(response to stimulus)	GO:0016020(membrane);GO:0016021(integral to membrane)	GO:0004872(receptor activity);GO:0004984(olfactory receptor activity)	NM_013937	Hs.676010	ref:NM_013937;ens:ENST00000377147;ens:ENST00000377149;ens:ENST00000377148
A_24_P504405	0.0342453	1.55398	-0.411532	-0.825707	-0.670652	NM_003095	chr12:94783282..94783957	SNRPF	Homo sapiens small nuclear ribonucleoprotein polypeptide F (SNRPF), mRNA [NM_003095]	GO:0006397(mRNA processing);GO:0008380(RNA splicing)	GO:0005634(nucleus);GO:0005681(spliceosome);GO:0030532(small nuclear ribonucleoprotein complex)	GO:0003723(RNA binding);GO:0005515(protein binding)	NM_003095	Hs.105465	ref:NM_003095;ens:ENST00000266735;gb:CR456751;gb:X85372
A_24_P293114	0.0021833	5.45186	-2.572	-2.21807	-2.55018	NM_020971	chr19:45773866..45773925	SPTBN4	Homo sapiens spectrin, beta, non-erythrocytic 4 (SPTBN4), transcript variant sigma1, mRNA [NM_020971]	GO:0007016(cytoskeletal anchoring);GO:0016192(vesicle-mediated transport);GO:0051016(barbed-end actin filament capping)	GO:0005737(cytoplasm);GO:0005856(cytoskeleton);GO:0008091(spectrin);GO:0016020(membrane);GO:0016363(nuclear matrix);GO:0016605(PML body)	GO:0003779(actin binding);GO:0005200(structural constituent of cytoskeleton);GO:0005515(protein binding);GO:0030506(ankyrin binding)	NM_020971	Hs.32706	ref:NM_020971;gb:AK054915;gb:AF324063;ens:ENST00000352632
A_23_P86855	7.73166e-05	4.41776	-2.17133	-2.10747	-2.15114	NM_014067	chr11:63675373..63675314	LRP16	Homo sapiens LRP16 protein (LRP16), mRNA [NM_014067]		GO:0005739(mitochondrion)		NM_014067	Hs.602898	ref:NM_014067;ens:ENST00000255681;gb:AF086206;gb:BC003188
A_23_P123692	0.00355635	3.37556	-1.75157	-1.57516	-1.93865	NM_017586	chr9:135325211..135325270	C9orf7	Homo sapiens chromosome 9 open reading frame 7 (C9orf7), mRNA [NM_017586]	GO:0008150(biological_process)	GO:0005575(cellular_component);GO:0016020(membrane);GO:0016021(integral to membrane)	GO:0003674(molecular_function)	NM_017586	Hs.62003	ref:NM_017586;gb:BC030558;ens:ENST00000316948;ens:ENST00000291722
A_24_P765569	0.0137355	1.5512	-0.779817	-0.531967	-0.588357	AI650285	chr14:73339402..73339343	AI650285	AI650285 wa18a08.x1 NCI_CGAP_Kid11 Homo sapiens cDNA clone IMAGE:2298422 3', mRNA sequence [AI650285]					Hs.287299	gb:AI650285
A_24_P938135	0.00112635	3.71631	-1.85763	-1.80637	-2.01761	Z25424		Z25424	H.sapiens protein-serine/threonine kinase gene, complete CDS. [Z25424]					Hs.515032	gb:Z25424
A_32_P95672	0.0219515	3.57454	-2.07813	-2.14957	-1.28557	AW875618	chr17:053437944..053438203	AW875618	AW875618 QV2-PT0012-040400-124-b11 PT0012 Homo sapiens cDNA, mRNA sequence [AW875618]					Hs.68714	gb:AW875618;gb:BF361360;gb:AW875663;gb:AW875688
A_24_P236437	0.0249665	1.51204	0.787998	0.487371	0.514132	NM_006141	chr16:65312545..65312486	DYNC1LI2	Homo sapiens dynein, cytoplasmic 1, light intermediate chain 2 (DYNC1LI2), mRNA [NM_006141]		GO:0005868(cytoplasmic dynein complex);GO:0005874(microtubule)	GO:0000166(nucleotide binding);GO:0003774(motor activity);GO:0005524(ATP binding)	NM_006141	Hs.369068	ref:NM_006141;gb:BX648863;gb:AK098365;ens:ENST00000258198
A_24_P335656	0.00419974	1.73569	-0.786725	-0.88915	-0.710647	NM_003004	chr17:77876000..77875941	SECTM1	Homo sapiens secreted and transmembrane 1 (SECTM1), mRNA [NM_003004]	GO:0006955(immune response);GO:0007498(mesoderm development);GO:0043123(positive regulation of I-kappaB kinase/NF-kappaB cascade)	GO:0005615(extracellular space);GO:0005794(Golgi apparatus);GO:0016020(membrane);GO:0016021(integral to membrane)	GO:0004871(signal transducer activity);GO:0005125(cytokine activity)	NM_003004	Hs.558009	ref:NM_003004;ens:ENST00000269389;gb:AK223104;gb:BC017716
A_23_P70371	0.0148714	1.64618	0.88816	0.681165	0.588052	NM_015153	chr6:64481628..64481687	PHF3	Homo sapiens PHD finger protein 3 (PHF3), mRNA [NM_015153]	GO:0006350(transcription);GO:0007275(multicellular organismal development)	GO:0005575(cellular_component)	GO:0003674(molecular_function);GO:0005515(protein binding);GO:0008270(zinc ion binding);GO:0046872(metal ion binding)	NM_015153	Hs.348921	ref:NM_015153;gb:BX648268;gb:AK026492;gb:AK025283
A_23_P348298	0.00191063	1.69555	0.722274	0.828041	0.734948	NM_013299	chr11:64568666..64568725	SAC3D1	Homo sapiens SAC3 domain containing 1 (SAC3D1), mRNA [NM_013299]	GO:0051298(centrosome duplication)	GO:0005813(centrosome);GO:0005819(spindle)	GO:0005515(protein binding)	NM_013299	Hs.23642	ref:NM_013299;ens:ENST00000301885;gb:U79266;gb:BC007448
A_32_P170368	0.00202145	2.0919	-1.15375	-1.05141	-0.989286		chr5:176913753..176913812	THC2538856	Q411X0_KINRA (Q411X0) Regulatory protein, LuxR:Response regulator receiver, partial (5%) [THC2538856]					Hs.484289	thc:THC2538856;thc:THC2525506;gb:AI878825
A_23_P385199	0.0380783	2.26829	-1.59373	-0.771322	-1.17977	NM_173641	chr1:37998672..37998613	EPHA10	Homo sapiens EPH receptor A10 (EPHA10), transcript variant 2, mRNA [NM_173641]	GO:0006468(protein amino acid phosphorylation);GO:0007169(transmembrane receptor protein tyrosine kinase signaling pathway)	GO:0016020(membrane);GO:0016021(integral to membrane)	GO:0000166(nucleotide binding);GO:0004713(protein-tyrosine kinase activity);GO:0004872(receptor activity);GO:0005003(ephrin receptor activity);GO:0005524(ATP binding);GO:0016740(transferase activity)	NM_173641	Hs.129435	ref:NM_173641;ens:ENST00000319637;gb:AK090974;gb:AX746712
A_23_P82002	0.000127904	2.13858	-1.11865	-1.07572	-1.0956	NM_003214	chr6:35549647..35549588	TEAD3	Homo sapiens TEA domain family member 3 (TEAD3), mRNA [NM_003214]	GO:0006350(transcription);GO:0006355(regulation of transcription, DNA-dependent);GO:0006357(regulation of transcription from RNA polymerase II promoter);GO:0007565(pregnancy)	GO:0005634(nucleus)	GO:0003700(transcription factor activity);GO:0003702(RNA polymerase II transcription factor activity)	NM_003214	Hs.485205	ref:NM_003214;ens:ENST00000357281;ens:ENST00000373906;ens:ENST00000338863
A_23_P336854	0.0284991	1.65963	0.487495	0.909797	0.795302		chr20:53124887..53124946	LOC731959	similar to 60S ribosomal protein L12 (LOC644202), mRNA [Source:RefSeq_dna;Acc:XR_016588] [ENST00000340005]	GO:0006412(translation)	GO:0005622(intracellular);GO:0005840(ribosome)	GO:0003735(structural constituent of ribosome)	XR_015596	Hs.647816	ens:ENST00000340005;gb:XR_015596;ref:XR_015643;ref:XR_018859
A_23_P17624	0.0026772	1.95368	-0.892622	-0.944087	-1.06187	NM_003253	chr21:31414542..31414483	TIAM1	Homo sapiens T-cell lymphoma invasion and metastasis 1 (TIAM1), mRNA [NM_003253]	GO:0007165(signal transduction);GO:0007264(small GTPase mediated signal transduction);GO:0035023(regulation of Rho protein signal transduction);GO:0048013(ephrin receptor signaling pathway);GO:0050772(positive regulation of axonogenesis)	GO:0005622(intracellular);GO:0005886(plasma membrane)	GO:0005057(receptor signaling protein activity);GO:0005085(guanyl-nucleotide exchange factor activity);GO:0005089(Rho guanyl-nucleotide exchange factor activity);GO:0005515(protein binding);GO:0005543(phospholipid binding);GO:0046875(ephrin receptor binding)	NM_003253	Hs.517228	ref:NM_003253;ens:ENST00000286827;gb:U16296;gb:AK124647
A_23_P128773	0.00183852	1.63685	0.724551	0.652569	0.755641	NM_203356	chr14:38889194..38889253	CTAGE5	Homo sapiens CTAGE family, member 5 (CTAGE5), transcript variant 4, mRNA [NM_203356]			GO:0005515(protein binding);GO:0008047(enzyme activator activity)	NM_203356	Hs.540038	ref:NM_203356;ref:NM_005930;ref:NM_203355;ref:NM_203354
A_23_P35330	0.00291053	2.85874	-1.50851	-1.37703	-1.6606	NM_024503	chr1:41748757..41748698	HIVEP3	Homo sapiens human immunodeficiency virus type I enhancer binding protein 3 (HIVEP3), mRNA [NM_024503]	GO:0045941(positive regulation of transcription)	GO:0005622(intracellular)	GO:0003676(nucleic acid binding);GO:0008270(zinc ion binding);GO:0016563(transcriptional activator activity);GO:0046872(metal ion binding)	NM_024503	Hs.591503	ref:NM_024503;gb:AB046775;gb:AK122991;ens:ENST00000247584
A_23_P250619	0.00180208	1.95535	-0.894901	-0.970095	-1.03728	NM_153746	chr6:158014457..158014516	ZDHHC14	Homo sapiens zinc finger, DHHC-type containing 14 (ZDHHC14), transcript variant 2, mRNA [NM_153746]		GO:0016020(membrane);GO:0016021(integral to membrane)	GO:0008270(zinc ion binding);GO:0008415(acyltransferase activity);GO:0016740(transferase activity);GO:0046872(metal ion binding)	NM_153746	Hs.187459	ref:NM_153746;ref:NM_024630;ens:ENST00000341375;ens:ENST00000359775
A_24_P320604	0.0275021	2.55201	-1.63674	-1.51927	-0.898883	NM_032131	chr6:109401428..109401487	ARMC2	Homo sapiens armadillo repeat containing 2 (ARMC2), mRNA [NM_032131]			GO:0005488(binding)	NM_032131	Hs.645481	ref:NM_032131;gb:BC030603;ens:ENST00000237512;ens:ENST00000368972
A_23_P98261	0.0105862	1.5286	0.488877	0.700077	0.647683	NM_006396	chr11:65095608..65095667	SSSCA1	Homo sapiens Sjogren's syndrome/scleroderma autoantigen 1 (SSSCA1), mRNA [NM_006396]	GO:0007049(cell cycle);GO:0007067(mitosis);GO:0051301(cell division)		GO:0005515(protein binding)	NM_006396	Hs.654840	ref:NM_006396;ens:ENST00000309328;gb:DQ891782;gb:DQ894966
A_24_P159094	0.00297655	2.06136	1.12232	0.932674	1.0758	NM_018108	chr14:92765115..92765174	C14orf130	Homo sapiens chromosome 14 open reading frame 130 (C14orf130), transcript variant 1, mRNA [NM_018108]	GO:0006512(ubiquitin cycle)		GO:0004842(ubiquitin-protein ligase activity);GO:0005515(protein binding);GO:0008270(zinc ion binding);GO:0046872(metal ion binding)	NM_018108	Hs.648806	ref:NM_018108;gb:BC015046;gb:AK001345;ens:ENST00000013070
A_32_P98847	0.0357653	2.15186	-1.52933	-0.831514	-0.955913	NM_005035	chr19:569569..569510	POLRMT	Homo sapiens polymerase (RNA) mitochondrial (DNA directed) (POLRMT), nuclear gene encoding mitochondrial protein, mRNA [NM_005035]	GO:0006269(DNA replication, synthesis of RNA primer);GO:0006350(transcription)	GO:0005739(mitochondrion)	GO:0003677(DNA binding);GO:0003899(DNA-directed RNA polymerase activity);GO:0016740(transferase activity)	NM_005035	Hs.254113	ref:NM_005035;ens:ENST00000215591;gb:AY672105;gb:AB209920
A_23_P67829	0.034924	1.80586	-0.929113	-0.538829	-1.09013	NM_025076	chr2:106076761..106076702	UXS1	Homo sapiens UDP-glucuronate decarboxylase 1 (UXS1), mRNA [NM_025076]	GO:0044237(cellular metabolic process)	GO:0016020(membrane);GO:0016021(integral to membrane)	GO:0016829(lyase activity);GO:0048040(UDP-glucuronate decarboxylase activity);GO:0050662(coenzyme binding)	NM_025076	Hs.469561	ref:NM_025076;gb:AK075170;gb:BC009819;ens:ENST00000283148
A_23_P385267	0.0357793	1.52153	0.767815	0.37666	0.672083	NM_173618	chr16:29924376..29924435	CCDC95	Homo sapiens coiled-coil domain containing 95 (CCDC95), mRNA [NM_173618]				NM_173618	Hs.434864	ref:NM_173618;gb:AK074137;ens:ENST00000304516;ens:ENST00000380503
A_23_P41365	0.000535048	3.80662	-2.00224	-1.9352	-1.84809	NM_012390	chr4:71267140..71267199	SMR3A	Homo sapiens submaxillary gland androgen regulated protein 3 homolog A (mouse) (SMR3A), mRNA [NM_012390]		GO:0005576(extracellular region)		NM_012390	Hs.651168	ref:NM_012390;ens:ENST00000226460;thc:THC2508570
A_32_P82907	0.0288855	1.77122	-0.763243	-1.09791	-0.613086	BX427435	chr19:13112915..13112856	BX427435	BX427435 Homo sapiens FETAL LIVER Homo sapiens cDNA clone CS0DM010YK16 3-PRIME, mRNA sequence [BX427435]					Hs.625249	gb:BX427435
A_32_P15887	0.00152386	4.55828	-2.02586	-2.22389	-2.31572		chr17:77062852..77062911	THC2657348	SPAST_HUMAN (Q9UBP0) Spastin, partial (3%) [THC2657348]						thc:THC2657348
A_23_P135184	0.000875573	1.69985	-0.732577	-0.808886	-0.75475	NM_006266	chr9:134963092..134963033	RALGDS	Homo sapiens ral guanine nucleotide dissociation stimulator (RALGDS), transcript variant 1, mRNA [NM_006266]	GO:0007165(signal transduction);GO:0007264(small GTPase mediated signal transduction);GO:0051056(regulation of small GTPase mediated signal transduction)	GO:0005575(cellular_component);GO:0005622(intracellular)	GO:0005083(small GTPase regulator activity);GO:0005085(guanyl-nucleotide exchange factor activity)	NM_006266	Hs.106185	ref:NM_006266;ref:NM_001042368;gb:BC059362;gb:AK074114
A_23_P5131	0.00954872	1.899	1.03709	0.993798	0.744834	NM_016368	chr19:18406827..18406768	ISYNA1	Homo sapiens myo-inositol 1-phosphate synthase A1 (ISYNA1), mRNA [NM_016368]	GO:0006021(inositol biosynthetic process);GO:0008654(phospholipid biosynthetic process)		GO:0004512(inositol-3-phosphate synthase activity)	NM_016368	Hs.405873	ref:NM_016368;gb:BC018952;gb:DQ893465;ens:ENST00000317018
A_32_P136295	0.00971512	1.52279	0.570619	0.525219	0.724314	NM_052847	chr19:2462384..2462325	GNG7	Homo sapiens guanine nucleotide binding protein (G protein), gamma 7 (GNG7), mRNA [NM_052847]	GO:0007165(signal transduction);GO:0008277(regulation of G-protein coupled receptor protein signaling pathway)	GO:0005834(heterotrimeric G-protein complex);GO:0016020(membrane)	GO:0004871(signal transducer activity)	NM_052847	Hs.515544	ref:NM_052847;gb:BC053630;ens:ENST00000323883;ens:ENST00000382159
A_23_P87072	0.00115055	4.88751	-2.14195	-2.40601	-2.31934	NM_052959	chr11:123995057..123995116	PANX3	Homo sapiens pannexin 3 (PANX3), mRNA [NM_052959]		GO:0005921(gap junction);GO:0016020(membrane);GO:0016021(integral to membrane)		NM_052959	Hs.99235	ref:NM_052959;ens:ENST00000284288;gb:AF406650;thc:THC2602059
A_23_P314584	0.00996918	1.86528	1.04567	0.733997	0.918511	NM_004635	chr3:50661368..50661427	MAPKAPK3	Homo sapiens mitogen-activated protein kinase-activated protein kinase 3 (MAPKAPK3), mRNA [NM_004635]	GO:0006468(protein amino acid phosphorylation);GO:0006950(response to stress);GO:0007165(signal transduction)	GO:0005634(nucleus)	GO:0000166(nucleotide binding);GO:0004674(protein serine/threonine kinase activity);GO:0004708(MAP kinase kinase activity);GO:0005524(ATP binding);GO:0016740(transferase activity)	NM_004635	Hs.234521	ref:NM_004635;ens:ENST00000357955;gb:U09578;gb:BC068497
A_23_P46429	0.000743637	2.17291	1.11996	1.17238	1.06655	NM_001554	chr1:85821541..85821600	CYR61	Homo sapiens cysteine-rich, angiogenic inducer, 61 (CYR61), mRNA [NM_001554]	GO:0001558(regulation of cell growth);GO:0001569(patterning of blood vessels);GO:0006935(chemotaxis);GO:0007155(cell adhesion);GO:0008283(cell proliferation);GO:0009653(anatomical structure morphogenesis)	GO:0005576(extracellular region)	GO:0005520(insulin-like growth factor binding);GO:0008201(heparin binding)	NM_001554	Hs.8867	ref:NM_001554;ens:ENST00000360431;ens:ENST00000271019;gb:Z98053
A_23_P425073	0.000150564	4.87599	-2.34165	-2.25429	-2.26113	NM_002898	chr12:55269032..55269212	RBMS2	Homo sapiens RNA binding motif, single stranded interacting protein 2 (RBMS2), mRNA [NM_002898]	GO:0006396(RNA processing)	GO:0005634(nucleus)	GO:0000166(nucleotide binding);GO:0003723(RNA binding)	NM_002898	Hs.645521	ref:NM_002898;ens:ENST00000262031;gb:D28483;gb:BC072679
A_24_P15821	0.0451725	5.41043	-3.47346	-1.68382	-2.14996	XR_015255	chr11:57241840..57241826	LOC730850	PREDICTED: Homo sapiens similar to peptidylprolyl isomerase A isoform 1 (LOC730850), mRNA [XR_015255]				XR_015255	Hs.647249	gb:XR_015255;ref:XR_015295
A_23_P371824	0.0457686	1.54564	0.842141	0.366897	0.675578	NM_020127	chr1:149822488..149822547	TUFT1	Homo sapiens tuftelin 1 (TUFT1), mRNA [NM_020127]	GO:0030282(bone mineralization);GO:0042476(odontogenesis)	GO:0005576(extracellular region);GO:0005737(cytoplasm)	GO:0030345(structural constituent of tooth enamel)	NM_020127	Hs.489922	ref:NM_020127;gb:AY358610;gb:BC002933;ens:ENST00000368849
A_32_P125820	0.0311858	2.06936	0.702449	1.08896	1.35613		chr11:74399430..74399489	THC2653012	Q4ZXZ3_PSEU2 (Q4ZXZ3) GtrA-like protein, partial (9%) [THC2653012]						thc:THC2653012
A_23_P41716	0.0381902	1.93274	-0.880068	-1.31159	-0.660274	NM_006098	chr5:180601216..180601157	GNB2L1	Homo sapiens guanine nucleotide binding protein (G protein), beta polypeptide 2-like 1 (GNB2L1), mRNA [NM_006098]	GO:0007165(signal transduction);GO:0007205(protein kinase C activation)	GO:0005737(cytoplasm);GO:0043025(cell soma)	GO:0005080(protein kinase C binding);GO:0005102(receptor binding)	NM_006098	Hs.5662	ref:NM_006098;gb:AY336089;ens:ENST00000389598;ens:ENST00000389599
A_23_P167040	0.0131029	1.53735	0.627057	0.741245	0.493036	NM_006810	chr3:124362958..124363441	PDIA5	Homo sapiens protein disulfide isomerase family A, member 5 (PDIA5), mRNA [NM_006810]	GO:0006118(electron transport);GO:0006457(protein folding);GO:0006950(response to stress);GO:0045454(cell redox homeostasis)	GO:0005783(endoplasmic reticulum);GO:0005788(endoplasmic reticulum lumen)	GO:0003756(protein disulfide isomerase activity);GO:0016491(oxidoreductase activity);GO:0016853(isomerase activity)	NM_006810	Hs.477352	ref:NM_006810;gb:BC001625;gb:D49490;ens:ENST00000316218
A_23_P208132	0.0208952	2.06622	-0.920399	-1.35301	-0.867578	M13995	chr18:59136150..59136115	BCL2	Human B-cell leukemia/lymphoma 2 (bcl-2) proto-oncogene mRNA encoding bcl-2-beta protein, complete cds. [M13995]	GO:0000074(regulation of progression through cell cycle);GO:0001836(release of cytochrome c from mitochondria);GO:0006916(anti-apoptosis);GO:0006959(humoral immune response);GO:0007565(pregnancy);GO:0009314(response to radiation);GO:0009636(response to toxin);GO:0010039(response to iron ion);GO:0035094(response to nicotine);GO:0046902(regulation of mitochondrial membrane permeability);GO:0051402(…	GO:0005634(nucleus);GO:0005737(cytoplasm);GO:0005739(mitochondrion);GO:0005741(mitochondrial outer membrane);GO:0005783(endoplasmic reticulum);GO:0005829(cytosol);GO:0016020(membrane);GO:0016021(integral to membrane)	GO:0042803(protein homodimerization activity);GO:0046982(protein heterodimerization activity);GO:0051434(BH3 domain binding)		Hs.150749	gb:M13995
A_24_P221057	0.0487895	2.29691	-1.12509	-1.70919	-0.764789	XR_019252	chr11:29704171..29704230	LOC652012	PREDICTED: Homo sapiens similar to 60S ribosomal protein L7a (Surfeit locus protein 3) (LOC652012), mRNA [XR_019252]				XR_017017	Hs.647313	gb:XR_019252;ref:XR_017017
A_23_P340338	0.00747975	1.95712	-1.08406	-1.01747	-0.804665	NM_178435	chr1:150805288..150805229	LCE3E	Homo sapiens late cornified envelope 3E (LCE3E), mRNA [NM_178435]	GO:0031424(keratinization)			NM_178435	Hs.490208	ref:NM_178435;ens:ENST00000368789;gb:BC131716
A_23_P5761	0.0247891	2.13412	1.40199	0.794353	1.08457	NM_006164	chr2:177803582..177803523	NFE2L2	Homo sapiens nuclear factor (erythroid-derived 2)-like 2 (NFE2L2), mRNA [NM_006164]	GO:0006350(transcription);GO:0006355(regulation of transcription, DNA-dependent);GO:0006366(transcription from RNA polymerase II promoter)	GO:0005634(nucleus)	GO:0003700(transcription factor activity);GO:0004867(serine-type endopeptidase inhibitor activity);GO:0046983(protein dimerization activity)	NM_006164	Hs.155396	ref:NM_006164;ens:ENST00000361004;gb:AB208786;gb:BX649071
A_32_P211799	0.00886113	4.67836	-2.61432	-1.889	-2.17469	AY007087	chr19:40462164..40462105	USF2	Homo sapiens clone TCCCIA00046 mRNA sequence. [AY007087]	GO:0006357(regulation of transcription from RNA polymerase II promoter);GO:0007595(lactation);GO:0045449(regulation of transcription);GO:0045941(positive regulation of transcription)	GO:0005634(nucleus)	GO:0003700(transcription factor activity);GO:0003702(RNA polymerase II transcription factor activity);GO:0005515(protein binding);GO:0016563(transcriptional activator activity);GO:0030528(transcription regulator activity)		Hs.454534	gb:AY007087
A_23_P68942	0.0416939	2.01307	-1.39738	-0.966997	-0.663806	NM_000967	chr22:38040668..38040132	RPL3	Homo sapiens ribosomal protein L3 (RPL3), transcript variant 1, mRNA [NM_000967]	GO:0006412(translation)	GO:0005622(intracellular);GO:0005730(nucleolus);GO:0005840(ribosome);GO:0005842(cytosolic large ribosomal subunit (sensu Eukaryota))	GO:0003723(RNA binding);GO:0003735(structural constituent of ribosome);GO:0005515(protein binding)	NM_000967	Hs.119598	ref:NM_000967;ref:NM_001033853;gb:BC036582;gb:AY320405
A_23_P379026	0.00442618	2.21067	-1.28531	-1.02275	-1.12539	NM_019096	chr6:43696466..43696407	GTPBP2	Homo sapiens GTP binding protein 2 (GTPBP2), mRNA [NM_019096]	GO:0007264(small GTPase mediated signal transduction)		GO:0000166(nucleotide binding);GO:0003924(GTPase activity);GO:0005525(GTP binding)	NM_019096	Hs.485449	ref:NM_019096;gb:BC064968;gb:AK000430;ens:ENST00000307126
A_32_P29507	0.000187201	1.52504	0.622441	0.593704	0.610386	NM_005517	chr1:26674722..26674781	HMGN2	Homo sapiens high-mobility group nucleosomal binding domain 2 (HMGN2), mRNA [NM_005517]	GO:0006325(establishment and/or maintenance of chromatin architecture);GO:0006355(regulation of transcription, DNA-dependent)	GO:0000785(chromatin);GO:0005634(nucleus)	GO:0003677(DNA binding)	NM_005517	Hs.181163	ref:NM_005517;ref:NM_020810;gb:BC063551;ens:ENST00000361427
A_24_P281228	0.00139136	3.20859	-1.7866	-1.56946	-1.68976	AL050020	chr1:181707863..181707804	DKFZP564C196	Homo sapiens mRNA; cDNA DKFZp564C196 (from clone DKFZp564C196). [AL050020]					Hs.127384	gb:AL050020;thc:THC2608748
A_23_P142455	0.00276526	4.18093	-1.88027	-2.05454	-2.25666	NM_012237	chr19:44061404..44061345	SIRT2	Homo sapiens sirtuin (silent mating type information regulation 2 homolog) 2 (S. cerevisiae) (SIRT2), transcript variant 1, mRNA [NM_012237]	GO:0000183(chromatin silencing at rDNA);GO:0006342(chromatin silencing);GO:0006348(chromatin silencing at telomere);GO:0006355(regulation of transcription, DNA-dependent);GO:0006471(protein amino acid ADP-ribosylation);GO:0006980(redox signal response);GO:0007049(cell cycle);GO:0007067(mitosis);GO:0007096(regulation of exit from mitosis);GO:0016481(negative regulation of transcription);GO:0016575…	GO:0005677(chromatin silencing complex);GO:0005737(cytoplasm);GO:0005856(cytoskeleton);GO:0005874(microtubule)	GO:0003677(DNA binding);GO:0008134(transcription factor binding);GO:0008270(zinc ion binding);GO:0016787(hydrolase activity);GO:0017136(NAD-dependent histone deacetylase activity);GO:0035035(histone acetyltransferase binding);GO:0042826(histone deacetylase binding);GO:0042903(tubulin deacetylase activity);GO:0043130(ubiquitin binding);GO:0046872(metal ion binding)	NM_012237	Hs.466693	ref:NM_012237;ref:NM_030593;gb:AK131390;gb:AJ505014
A_24_P366787	0.000214473	4.21723	-2.09783	-2.01627	-2.11479	BC029785	chr1:2973774..2970681	FLJ42875	Homo sapiens FLJ42875 protein, mRNA (cDNA clone MGC:35434 IMAGE:5190167), complete cds. [BC029785]					Hs.531041	gb:BC029785;ens:ENST00000321336;thc:THC2478677
A_32_P233211	0.00632888	1.58385	-0.768918	-0.62029	-0.6011		chr15:058671080..058671139	A_32_P233211
A_23_P38457	0.0360437	1.61912	0.435856	0.894033	0.755731	NM_020791	chr17:24895395..24895454	TAOK1	Homo sapiens TAO kinase 1 (TAOK1), mRNA [NM_020791]	GO:0006468(protein amino acid phosphorylation)		GO:0000166(nucleotide binding);GO:0004674(protein serine/threonine kinase activity);GO:0005524(ATP binding);GO:0016740(transferase activity)	NM_020791	Hs.631758	ref:NM_020791;ens:ENST00000261716;gb:BC133039;gb:AB037782
A_23_P371794	0.00834975	2.54521	-1.29323	-1.58446	-1.16567	NM_000725	chr12:47504738..47505012	CACNB3	Homo sapiens calcium channel, voltage-dependent, beta 3 subunit (CACNB3), mRNA [NM_000725]	GO:0006811(ion transport);GO:0006816(calcium ion transport);GO:0050852(T cell receptor signaling pathway)	GO:0005891(voltage-gated calcium channel complex);GO:0016020(membrane)	GO:0005509(calcium ion binding);GO:0005515(protein binding);GO:0015270(dihydropyridine-sensitive calcium channel activity)	NM_000725	Hs.250712	ref:NM_000725;ens:ENST00000301050;gb:L27584;gb:X76556
A_24_P938313	0.000679766	4.5163	-2.28209	-2.15452	-2.08881	NM_002012	chr3:61212077..61212018	FHIT	Homo sapiens fragile histidine triad gene (FHIT), mRNA [NM_002012]	GO:0006260(DNA replication);GO:0007049(cell cycle);GO:0009117(nucleotide metabolic process);GO:0045786(negative regulation of progression through cell cycle)	GO:0005737(cytoplasm)	GO:0000287(magnesium ion binding);GO:0016787(hydrolase activity);GO:0030145(manganese ion binding);GO:0047710(bis(5'-adenosyl)-triphosphatase activity)	NM_002012	Hs.655995	ref:NM_002012;gb:U46922;gb:BC032336;thc:THC2677476
A_24_P200427	0.0122626	1.97412	1.20005	0.859057	0.884524	NM_006452	chr4:57021992..57022051	PAICS	Homo sapiens phosphoribosylaminoimidazole carboxylase, phosphoribosylaminoimidazole succinocarboxamide synthetase (PAICS), transcript variant 2, mRNA [NM_006452]	GO:0006164(purine nucleotide biosynthetic process);GO:0006189('de novo' IMP biosynthetic process);GO:0009113(purine base biosynthetic process)	GO:0009320(phosphoribosylaminoimidazole carboxylase complex)	GO:0003824(catalytic activity);GO:0004638(phosphoribosylaminoimidazole carboxylase activity);GO:0004639(phosphoribosylaminoimidazolesuccinocarboxamide synthase activity);GO:0005524(ATP binding);GO:0016829(lyase activity);GO:0016874(ligase activity);GO:0042802(identical protein binding)	NM_006452	Hs.518774	ref:NM_006452;ref:NM_001079525;ref:NM_001079524;gb:CR749824
A_23_P304356	0.0122044	6.02752	-3.13037	-2.1412	-2.50312	NM_013252	chr7:141274573..141274514	CLEC5A	Homo sapiens C-type lectin domain family 5, member A (CLEC5A), mRNA [NM_013252]	GO:0006955(immune response);GO:0006968(cellular defense response);GO:0007165(signal transduction)	GO:0005887(integral to plasma membrane);GO:0016020(membrane)	GO:0004872(receptor activity);GO:0005488(binding);GO:0005529(sugar binding)	NM_013252	Hs.446235	ref:NM_013252;ens:ENST00000265306;gb:AJ271684
A_23_P375524	0.0114739	2.39932	-1.03616	-1.24407	-1.50766	NM_178352	chr1:151036955..151037014	LCE1D	Homo sapiens late cornified envelope 1D (LCE1D), mRNA [NM_178352]	GO:0031424(keratinization)			NM_178352	Hs.490235	ref:NM_178352;ens:ENST00000326233;ens:ENST00000368769;gb:BG697954
A_24_P734892	0.0191202	2.68908	-1.80956	-1.13311	-1.33868		chr5:001386540..001386486	A_24_P734892
A_24_P927553	0.000308055	4.35696	-2.19533	-2.07058	-2.10405		chr5:176956641..176956582	A_24_P927553
A_24_P934679	0.00548911	4.02389	-1.72828	-2.05898	-2.23851		chr22:44852419..44852478	THC2738878							thc:THC2738878
A_24_P823768	0.00881696	2.68495	-1.60065	-1.51381	-1.16023	BM973223	chr5:148992005..148991946	BM973223	BM973223 UI-CF-EC1-abw-d-10-0-UI.s1 UI-CF-EC1 Homo sapiens cDNA clone UI-CF-EC1-abw-d-10-0-UI 3', mRNA sequence [BM973223]					Hs.256206	gb:BM973223;gb:AW975097;gb:BX117098
A_23_P202769	0.0214318	1.50553	-0.450982	-0.567215	-0.752606	NM_005528	chr11:63756827..63756886	DNAJC4	Homo sapiens DnaJ (Hsp40) homolog, subfamily C, member 4 (DNAJC4), mRNA [NM_005528]	GO:0006457(protein folding);GO:0006986(response to unfolded protein)	GO:0005624(membrane fraction);GO:0016020(membrane);GO:0016021(integral to membrane)	GO:0031072(heat shock protein binding);GO:0051082(unfolded protein binding)	NM_005528	Hs.172847	ref:NM_005528;gb:BC044584;gb:AF012106;ens:ENST00000321460
A_32_P103678	0.047053	1.81538	0.569472	0.784519	1.22682		chr4:83623649..83623590	THC2729899							thc:THC2729899
A_23_P397543	0.00339355	1.88149	0.805738	0.957175	0.972703	NM_181722	chr7:65478683..65478624	LOC285908	Homo sapiens hypothetical protein LOC285908 (LOC285908), mRNA [NM_181722]				NM_181722	Hs.50755	ref:NM_181722;gb:AK124597;gb:AK091213;gb:AX746853
A_23_P81717	0.0265458	1.79097	-0.562918	-1.00658	-0.952733	NM_024919	chr6:168200148..168200089	FRMD1	Homo sapiens FERM domain containing 1 (FRMD1), mRNA [NM_024919]		GO:0005856(cytoskeleton)	GO:0005488(binding)	NM_024919	Hs.266746	ref:NM_024919;gb:AK074110;gb:AK026268;gb:AK125963
A_23_P358531	0.00359448	2.08794	-1.17116	-0.950041	-1.06504	BC034571	chr15:40146614..40146555	PLA2G4D	Homo sapiens phospholipase A2, group IVD (cytosolic), mRNA (cDNA clone IMAGE:5167964), complete cds. [BC034571]	GO:0009395(phospholipid catabolic process);GO:0016042(lipid catabolic process)	GO:0005737(cytoplasm);GO:0016020(membrane)	GO:0004623(phospholipase A2 activity);GO:0005509(calcium ion binding);GO:0016787(hydrolase activity)		Hs.380225	gb:BC034571
A_23_P33558	0.0418283	1.54126	-0.383724	-0.65057	-0.838038	NM_001080856	chr2:109327094..109327035	hCG_1732469	Homo sapiens hCG1732469 (LOC729164), mRNA [NM_001080856]				NM_001080856	Hs.610958	ref:NM_001080856;gb:AK000026;gb:AK225039;thc:THC2487293
A_23_P77455	0.0116541	2.92042	-1.86015	-1.28367	-1.49471	NM_016062	chr16:65525086..65525027	FAM96B	Homo sapiens family with sequence similarity 96, member B (FAM96B), mRNA [NM_016062]			GO:0005515(protein binding)	NM_016062	Hs.9825	ref:NM_016062;ens:ENST00000299761;gb:AF151886;gb:AF161467
A_23_P217079	0.0187134	1.9165	-0.898438	-0.735631	-1.18135	NM_003863	chr9:129737476..129737417	DPM2	Homo sapiens dolichyl-phosphate mannosyltransferase polypeptide 2, regulatory subunit (DPM2), mRNA [NM_003863]	GO:0006506(GPI anchor biosynthetic process);GO:0009059(macromolecule biosynthetic process);GO:0018406(protein amino acid C-linked glycosylation via 2'-alpha-mannosyl-L-tryptophan);GO:0035269(protein amino acid O-linked mannosylation)	GO:0000506(glycosylphosphatidylinositol-N-acetylglucosaminyltransferase (GPI-GnT) complex);GO:0005783(endoplasmic reticulum);GO:0005789(endoplasmic reticulum membrane);GO:0016020(membrane);GO:0016021(integral to membrane);GO:0030176(integral to endoplasmic reticulum membrane);GO:0031501(mannosyltransferase complex)	GO:0005515(protein binding)	NM_003863	Hs.108973	ref:NM_003863;ens:ENST00000314392;ens:ENST00000339376;gb:AF061729
A_24_P153680	0.00010274	2.98284	-1.59525	-1.58994	-1.54487	NM_018660	chr8:28274572..28274513	ZNF395	Homo sapiens zinc finger protein 395 (ZNF395), mRNA [NM_018660]	GO:0006350(transcription);GO:0006355(regulation of transcription, DNA-dependent)	GO:0005622(intracellular);GO:0005634(nucleus);GO:0005737(cytoplasm)	GO:0003677(DNA binding);GO:0008270(zinc ion binding);GO:0046872(metal ion binding)	NM_018660	Hs.435535	ref:NM_018660;ens:ENST00000290163;ens:ENST00000344423;ens:ENST00000331106
A_23_P501007	0.00346833	11.739	-3.28569	-3.96696	-3.40707	NM_004105	chr2:55947351..55947292	EFEMP1	Homo sapiens EGF-containing fibulin-like extracellular matrix protein 1 (EFEMP1), transcript variant 1, mRNA [NM_004105]	GO:0007601(visual perception)	GO:0005578(proteinaceous extracellular matrix)	GO:0005509(calcium ion binding);GO:0005515(protein binding)	NM_004105	Hs.76224	ref:NM_004105;ref:NM_001039348;ref:NM_001039349;gb:BC098561
A_23_P42241	0.00374224	3.66984	-2.09025	-1.84059	-1.69631	NM_030876	chr6:29431446..29431387	OR5V1	Homo sapiens olfactory receptor, family 5, subfamily V, member 1 (OR5V1), mRNA [NM_030876]	GO:0007165(signal transduction);GO:0007186(G-protein coupled receptor protein signaling pathway);GO:0007608(sensory perception of smell);GO:0050896(response to stimulus)	GO:0016020(membrane);GO:0016021(integral to membrane)	GO:0004872(receptor activity);GO:0004984(olfactory receptor activity)	NM_030876	Hs.666316	ref:NM_030876;ens:ENST00000377154;ens:ENST00000377151;ens:ENST00000377150
A_23_P158938	0.000811509	3.58834	-1.93208	-1.75022	-1.84764	NM_207012	chr10:75553308..75553249	AP3M1	Homo sapiens adaptor-related protein complex 3, mu 1 subunit (AP3M1), transcript variant 1, mRNA [NM_207012]	GO:0006622(protein targeting to lysosome);GO:0006886(intracellular protein transport)	GO:0005764(lysosome);GO:0030125(clathrin vesicle coat);GO:0030662(coated vesicle membrane)		NM_207012	Hs.500104	ref:NM_207012;ref:NM_012095;ens:ENST00000372745;ens:ENST00000355264
A_24_P147540	0.0452207	1.70327	-0.828546	-0.449848	-1.02652	NM_001080403	chr19:7840686..7840627	FLJ22184	Homo sapiens hypothetical protein FLJ22184 (FLJ22184), mRNA [NM_001080403]				NM_001080403	Hs.288540	ref:NM_001080403;gb:AK096643;gb:AK025837;ens:ENST00000327607
A_24_P102769	0.0156803	1.66332	0.548124	0.832226	0.821838	M36647	chr1:46548446..46548505	UQCRH	Homo sapiens mitochondrial hinge protein precursor, mRNA, complete cds. [M36647]	GO:0006119(oxidative phosphorylation);GO:0006122(mitochondrial electron transport, ubiquinol to cytochrome c);GO:0006810(transport);GO:0009060(aerobic respiration)	GO:0005739(mitochondrion);GO:0005746(mitochondrial respiratory chain);GO:0016020(membrane)	GO:0008121(ubiquinol-cytochrome-c reductase activity);GO:0016491(oxidoreductase activity)		Hs.481571	gb:M36647;gb:Y00764
A_32_P60707	0.00428981	4.46258	-2.4029	-1.91173	-2.159		chr8:41554195..41554136	THC2663783							thc:THC2663783
A_24_P724153	0.0174857	1.82638	-0.649878	-1.04688	-0.910196	AA887462	chr4:152245192..152245133	AA887462	oj41c10.s1 NCI_CGAP_Kid3 Homo sapiens cDNA clone IMAGE:1500882 3' similar to gb:M84711 40S RIBOSOMAL PROTEIN S3A (HUMAN);, mRNA sequence [AA887462]					Hs.667912	gb:AA887462;gb:AA714537;gb:AI749367;thc:THC2597514
A_32_P67837	0.00190525	4.40352	-2.2801	-1.96204	-2.17384	CR590573	chr6:58290516..58290457	CR590573	full-length cDNA clone CS0DI042YD07 of Placenta Cot 25-normalized of Homo sapiens (human) [CR590573]					Hs.484967	gb:CR590573;thc:THC2607977;thc:THC2682611;thc:THC2773847
A_23_P57868	0.0354224	1.87308	0.699664	1.25369	0.762882	NM_000666	chr3:51998019..51998078	ACY1	Homo sapiens aminoacylase 1 (ACY1), mRNA [NM_000666]	GO:0006508(proteolysis);GO:0006520(amino acid metabolic process)	GO:0005737(cytoplasm);GO:0005829(cytosol)	GO:0004046(aminoacylase activity);GO:0008237(metallopeptidase activity);GO:0008270(zinc ion binding);GO:0016787(hydrolase activity);GO:0046872(metal ion binding);GO:0046983(protein dimerization activity)	NM_000666	Hs.334707	ref:NM_000666;ens:ENST00000232907;gb:E04020;gb:DQ891908
A_23_P48121	0.00223251	4.83093	-2.47504	-2.10871	-2.23316	NM_024551	chr12:1767653..1767712	ADIPOR2	Homo sapiens adiponectin receptor 2 (ADIPOR2), mRNA [NM_024551]	GO:0006629(lipid metabolic process);GO:0009755(hormone-mediated signaling);GO:0019395(fatty acid oxidation)	GO:0016020(membrane);GO:0016021(integral to membrane)	GO:0004872(receptor activity);GO:0042562(hormone binding);GO:0042802(identical protein binding);GO:0046982(protein heterodimerization activity)	NM_024551	Hs.371642	ref:NM_024551;ens:ENST00000357103;gb:AK127196;gb:AK128511
A_23_P213832	0.00895851	2.18103	-1.30853	-0.937242	-1.12926	NM_032566	chr5:147673873..147673932	SPINK7	Homo sapiens serine peptidase inhibitor, Kazal type 7 (putative) (SPINK7), mRNA [NM_032566]			GO:0004867(serine-type endopeptidase inhibitor activity);GO:0005515(protein binding)	NM_032566	Hs.244569	ref:NM_032566;ens:ENST00000274565;gb:BC109385;gb:BC110067
A_24_P202748	0.000456151	3.53885	-1.88742	-1.75291	-1.82952	NM_024074	chr19:16658209..16660006	TMEM38A	Homo sapiens transmembrane protein 38A (TMEM38A), mRNA [NM_024074]		GO:0016020(membrane);GO:0016021(integral to membrane)		NM_024074	Hs.436068	ref:NM_024074;ens:ENST00000187762;gb:AK025981;gb:BC001195
A_24_P664850	0.000104474	4.41314	-2.10902	-2.18334	-2.13306	NM_006011	chr15:90812327..90812386	ST8SIA2	Homo sapiens ST8 alpha-N-acetyl-neuraminide alpha-2,8-sialyltransferase 2 (ST8SIA2), mRNA [NM_006011]	GO:0005975(carbohydrate metabolic process);GO:0006486(protein amino acid glycosylation);GO:0006491(N-glycan processing);GO:0007399(nervous system development);GO:0009312(oligosaccharide biosynthetic process)	GO:0016020(membrane);GO:0016021(integral to membrane);GO:0030173(integral to Golgi membrane)	GO:0008373(sialyltransferase activity)	NM_006011	Hs.302341	ref:NM_006011;gb:AY358091;ens:ENST00000268164;ens:ENST00000378973
A_32_P6769	0.00452461	1.84695	-0.966646	-0.920053	-0.768724	BC071598	chr2:242337425..242337484	D2HGDH	Homo sapiens D-2-hydroxyglutarate dehydrogenase, mRNA (cDNA clone MGC:87530 IMAGE:30334929), complete cds. [BC071598]	GO:0006118(electron transport);GO:0006644(phospholipid metabolic process);GO:0010042(response to manganese ion);GO:0010043(response to zinc ion);GO:0016042(lipid catabolic process);GO:0044267(cellular protein metabolic process)	GO:0005739(mitochondrion)	GO:0004623(phospholipase A2 activity);GO:0005515(protein binding);GO:0016491(oxidoreductase activity)			gb:BC071598;thc:THC2564500;thc:THC2546620
A_23_P342612	0.00177604	1.65175	-0.688767	-0.698377	-0.78485	NM_001194	chr19:567656..567715	HCN2	Homo sapiens hyperpolarization activated cyclic nucleotide-gated potassium channel 2 (HCN2), mRNA [NM_001194]	GO:0006812(cation transport);GO:0006813(potassium ion transport);GO:0006814(sodium ion transport);GO:0006936(muscle contraction);GO:0007267(cell-cell signaling)	GO:0005624(membrane fraction);GO:0008076(voltage-gated potassium channel complex);GO:0016020(membrane);GO:0016021(integral to membrane)	GO:0000166(nucleotide binding);GO:0005249(voltage-gated potassium channel activity);GO:0005272(sodium channel activity);GO:0030552(cAMP binding);GO:0030955(potassium ion binding);GO:0031402(sodium ion binding)	NM_001194	Hs.124161	ref:NM_001194;ens:ENST00000251287;gb:AF065164;gb:AJ012582
A_23_P21747	0.00157507	1.64541	-0.761799	-0.664596	-0.728943	NM_019855	chr19:53225246..53225187	CABP5	Homo sapiens calcium binding protein 5 (CABP5), mRNA [NM_019855]	GO:0007165(signal transduction)	GO:0005575(cellular_component)	GO:0005509(calcium ion binding)	NM_019855	Hs.117694	ref:NM_019855;ens:ENST00000293255;gb:AF169159;gb:AF169158
A_23_P37441	0.00442734	8.18555	-3.43788	-2.84095	-2.82041	NM_004048	chr15:42795065..42795124	B2M	Homo sapiens beta-2-microglobulin (B2M), mRNA [NM_004048]	GO:0006955(immune response)	GO:0005576(extracellular region);GO:0042612(MHC class I protein complex)	GO:0003823(antigen binding);GO:0005515(protein binding)	NM_004048	Hs.693631	ref:NM_004048;gb:S82297;gb:X07621;ens:ENST00000349264
A_32_P150030	0.00115309	3.12958	-1.75441	-1.56789	-1.61561	NM_003620	chr17:56096417..56096476	PPM1D	Homo sapiens protein phosphatase 1D magnesium-dependent, delta isoform (PPM1D), mRNA [NM_003620]	GO:0000074(regulation of progression through cell cycle);GO:0000086(G2/M transition of mitotic cell cycle);GO:0006470(protein amino acid dephosphorylation);GO:0007049(cell cycle);GO:0008285(negative regulation of cell proliferation);GO:0009314(response to radiation);GO:0009617(response to bacterium)	GO:0005634(nucleus);GO:0008287(protein serine/threonine phosphatase complex)	GO:0000287(magnesium ion binding);GO:0015071(protein phosphatase type 2C activity);GO:0016787(hydrolase activity);GO:0030145(manganese ion binding)	NM_003620	Hs.591184	ref:NM_003620;gb:BC042418;gb:BC016480;ens:ENST00000305921
A_23_P142724	0.00436281	1.56759	0.57354	0.722408	0.649702	NM_000998	chr2:217071837..217072288	RPL37A	Homo sapiens ribosomal protein L37a (RPL37A), mRNA [NM_000998]	GO:0006412(translation)	GO:0005622(intracellular);GO:0005840(ribosome)	GO:0003735(structural constituent of ribosome);GO:0005515(protein binding)	NM_000998	Hs.433701	ref:NM_000998;gb:L22154;gb:L06499;gb:BC016748
A_32_P150142	0.00425892	3.21164	-1.89975	-1.53901	-1.61118	AL713776	chr7:56532124..56532183	DKFZp434L192	Homo sapiens mRNA; cDNA DKFZp434L192 (from clone DKFZp434L192). [AL713776]					Hs.568108	gb:AL713776;thc:THC2486209
A_24_P373768	0.03622	2.40255	-1.7523	-0.948121	-1.09328	NM_000164	chr19:50873300..50876736	GIPR	Homo sapiens gastric inhibitory polypeptide receptor (GIPR), mRNA [NM_000164]	GO:0006091(generation of precursor metabolites and energy);GO:0007186(G-protein coupled receptor protein signaling pathway);GO:0007190(adenylate cyclase activation);GO:0007584(response to nutrient)	GO:0005886(plasma membrane);GO:0016021(integral to membrane)	GO:0004930(G-protein coupled receptor activity);GO:0016519(gastric inhibitory peptide receptor activity)	NM_000164	Hs.658534	ref:NM_000164;ens:ENST00000263281;gb:BC095494;gb:BC101673
A_24_P14257	0.00018237	5.17001	-2.39037	-2.41268	-2.30745	NM_025136	chr19:50779757..50748987	OPA3	Homo sapiens optic atrophy 3 (autosomal recessive, with chorea and spastic paraplegia) (OPA3), transcript variant 2, mRNA [NM_025136]	GO:0007601(visual perception);GO:0050896(response to stimulus)	GO:0005739(mitochondrion)		NM_025136	Hs.466945	ref:NM_025136;ens:ENST00000263275;gb:AM392686;gb:BC005059
A_23_P65768	0.0205902	1.80309	1.09194	0.778387	0.681089	NM_016304	chr15:53261520..53261461	C15orf15	Homo sapiens chromosome 15 open reading frame 15 (C15orf15), mRNA [NM_016304]	GO:0006412(translation)	GO:0005622(intracellular);GO:0005634(nucleus);GO:0005840(ribosome)	GO:0003735(structural constituent of ribosome)	NM_016304	Hs.274772	ref:NM_016304;ens:ENST00000260443;gb:AF201949;gb:BC008499
A_32_P223695	0.0053605	2.23182	-1.27329	-1.2094	-0.991981		chr8:144750789..144750730	THC2544212	Q96I38_HUMAN (Q96I38) EEF1D protein (Eukaryotic translation elongation factor 1 delta) (Guanine nucleotide exchange protein), partial (37%) [THC2544212]	GO:0006412(translation)	GO:0005830(cytosolic ribosome (sensu Eukaryota));GO:0005843(cytosolic small ribosomal subunit (sensu Eukaryota))	GO:0003723(RNA binding);GO:0003735(structural constituent of ribosome)		Hs.381126	thc:THC2544212;thc:THC2521098;thc:THC2549787;thc:THC2579839
A_24_P359799	0.00528246	2.58039	-1.56268	-1.23359	-1.30649	NM_014562	chr2:63136887..63136946	OTX1	Homo sapiens orthodenticle homeobox 1 (OTX1), mRNA [NM_014562]	GO:0006357(regulation of transcription from RNA polymerase II promoter);GO:0007275(multicellular organismal development);GO:0009952(anterior/posterior pattern formation);GO:0030900(forebrain development);GO:0030901(midbrain development)	GO:0005634(nucleus)	GO:0003700(transcription factor activity);GO:0005515(protein binding)	NM_014562	Hs.445340	ref:NM_014562;ens:ENST00000282549;gb:DQ893301;gb:DQ896509
A_24_P936252	0.00570248	1.67738	-0.837844	-0.642857	-0.757934		chr4:53274082..53274141	THC2498220	Q30VC0_DESDG (Q30VC0) Flagellar biosynthetic protein FliP, partial (8%) [THC2498220]						thc:THC2498220
A_24_P272710	0.00632116	5.93185	-2.44371	-2.96943	-2.2923	NM_006013	chrX:153281375..153281434	RPL10	Homo sapiens ribosomal protein L10 (RPL10), mRNA [NM_006013]	GO:0006412(translation)	GO:0005622(intracellular);GO:0005783(endoplasmic reticulum);GO:0005840(ribosome);GO:0005842(cytosolic large ribosomal subunit (sensu Eukaryota))	GO:0003735(structural constituent of ribosome)	NM_006013	Hs.534404	ref:NM_006013;gb:AK027197;ens:ENST00000369817;ens:ENST00000344746
A_23_P88331	0.00647617	1.80992	0.746835	0.98428	0.836675	NM_014750	chr14:54684925..54684866	DLG7	Homo sapiens discs, large homolog 7 (Drosophila) (DLG7), mRNA [NM_014750]	GO:0000087(M phase of mitotic cell cycle);GO:0007049(cell cycle);GO:0007079(mitotic chromosome movement towards spindle pole);GO:0007267(cell-cell signaling);GO:0008283(cell proliferation);GO:0045842(positive regulation of mitotic metaphase/anaphase transition)	GO:0005634(nucleus)	GO:0004721(phosphoprotein phosphatase activity);GO:0005515(protein binding)	NM_014750	Hs.77695	ref:NM_014750;gb:BC010658;ens:ENST00000247191;ens:ENST00000341764
A_23_P131020	0.0190507	2.29727	-1.37327	-1.36257	-0.863921	NM_017660	chr19:19478471..19478530	GATAD2A	Homo sapiens GATA zinc finger domain containing 2A (GATAD2A), mRNA [NM_017660]	GO:0006306(DNA methylation);GO:0006350(transcription);GO:0045892(negative regulation of transcription, DNA-dependent)	GO:0005634(nucleus);GO:0016581(NuRD complex)	GO:0003700(transcription factor activity);GO:0008270(zinc ion binding);GO:0016564(transcriptional repressor activity);GO:0030674(protein binding, bridging);GO:0046872(metal ion binding)	NM_017660	Hs.118964	ref:NM_017660;gb:AK125974;gb:BC011684;ens:ENST00000360315
A_24_P941824	0.000844481	3.08929	-1.71766	-1.60638	-1.55778	NM_004798	chr20:30385909..30385968	KIF3B	Homo sapiens kinesin family member 3B (KIF3B), mRNA [NM_004798]	GO:0007018(microtubule-based movement);GO:0007368(determination of left/right symmetry);GO:0008089(anterograde axon cargo transport)	GO:0005873(plus-end kinesin complex);GO:0005874(microtubule);GO:0005875(microtubule associated complex)	GO:0000166(nucleotide binding);GO:0005515(protein binding);GO:0005524(ATP binding);GO:0008574(plus-end-directed microtubule motor activity)	NM_004798	Hs.369670	ref:NM_004798;ens:ENST00000375712;thc:THC2512063;thc:THC2563990
A_23_P2674	0.000898132	4.37941	-2.04959	-2.25681	-2.08581	NM_002272	chr12:51486837..51486778	KRT4	Homo sapiens keratin 4 (KRT4), mRNA [NM_002272]	GO:0007010(cytoskeleton organization and biogenesis);GO:0009790(embryonic development);GO:0030855(epithelial cell differentiation);GO:0050680(negative regulation of epithelial cell proliferation)	GO:0045095(keratin filament)	GO:0005198(structural molecule activity);GO:0046982(protein heterodimerization activity)	NM_002272	Hs.654610	ref:NM_002272;ens:ENST00000293774;gb:AK056254;gb:AK098110
A_32_P32835	0.0244302	1.74062	0.677774	0.666857	1.05417	NM_145274	chr17:36244640..36244699	TMEM99	Homo sapiens transmembrane protein 99 (TMEM99), mRNA [NM_145274]				NM_145274	Hs.353163	ref:NM_145274;ens:ENST00000301665;gb:AK097454;gb:BC015365
A_23_P60016	0.047251	2.23084	-1.4251	-1.41197	-0.635706	NR_002734	chr8:67842684..67842625	PTTG3	Homo sapiens pituitary tumor-transforming 3 (PTTG3) on chromosome 8 [NR_002734]	GO:0006259(DNA metabolic process);GO:0051276(chromosome organization and biogenesis)	GO:0005634(nucleus);GO:0005737(cytoplasm)		NR_002734	Hs.647156	ref:NR_002734;ens:ENST00000317061;gb:AF095289
A_23_P168105	0.000410773	4.84035	-2.20159	-2.26363	-2.36012	NM_030652	chr6:32241927..32241986	EGFL8	Homo sapiens EGF-like-domain, multiple 8 (EGFL8), mRNA [NM_030652]	GO:0001701(in utero embryonic development)	GO:0016021(integral to membrane)	GO:0005509(calcium ion binding);GO:0008474(palmitoyl-(protein) hydrolase activity)	NM_030652	Hs.332138	ref:NM_030652;ens:ENST00000333845;ens:ENST00000361782;gb:AB190520
A_23_P121196	0.0279708	1.59334	-0.867769	-0.470161	-0.678244	NM_024334	chr3:14159284..14159343	TMEM43	Homo sapiens transmembrane protein 43 (TMEM43), mRNA [NM_024334]		GO:0005794(Golgi apparatus);GO:0016020(membrane);GO:0016021(integral to membrane)		NM_024334	Hs.517817	ref:NM_024334;gb:BC003125;gb:AK027466;ens:ENST00000306077
A_24_P153642	0.00247752	2.58761	-1.42321	-1.2361	-1.45555	AK097703	chr10:112620499..112620440	AK097703	Homo sapiens cDNA FLJ40384 fis, clone TESTI2035796. [AK097703]					Hs.675885	gb:AK097703;thc:THC2479993
A_23_P132675	0.0265827	1.50973	0.405582	0.739846	0.63743	NM_003365	chr3:48612521..48612110	UQCRC1	Homo sapiens ubiquinol-cytochrome c reductase core protein I (UQCRC1), mRNA [NM_003365]	GO:0006118(electron transport);GO:0006119(oxidative phosphorylation);GO:0006810(transport);GO:0009060(aerobic respiration)	GO:0005739(mitochondrion);GO:0005746(mitochondrial respiratory chain);GO:0016020(membrane)	GO:0005515(protein binding);GO:0008121(ubiquinol-cytochrome-c reductase activity);GO:0016491(oxidoreductase activity)	NM_003365	Hs.119251	ref:NM_003365;ens:ENST00000203407;gb:AK129903;gb:D26485
A_23_P435604	0.0184972	1.66247	0.727139	0.561315	0.911524	NM_015047	chr1:19417336..19417277	KIAA0090	Homo sapiens KIAA0090 (KIAA0090), mRNA [NM_015047]		GO:0016020(membrane);GO:0016021(integral to membrane)	GO:0005515(protein binding)	NM_015047	Hs.439200	ref:NM_015047;gb:AK075563;gb:BC034589;ens:ENST00000375199
A_23_P79161	0.0191181	1.61751	0.515711	0.85091	0.714693	NM_013237	chr5:176665528..176665587	PRELID1	Homo sapiens PRELI domain containing 1 (PRELID1), mRNA [NM_013237]	GO:0006955(immune response);GO:0007275(multicellular organismal development)			NM_013237	Hs.279529	ref:NM_013237;ref:NR_003131;ens:ENST00000303204;ens:ENST00000238849
A_23_P323743	0.00708297	2.21954	-0.963134	-1.29024	-1.1974	NM_025049	chr15:62901642..62901583	PIF1	Homo sapiens PIF1 5'-to-3' DNA helicase homolog (S. cerevisiae) (PIF1), mRNA [NM_025049]			GO:0004386(helicase activity)	NM_025049	Hs.112160	ref:NM_025049;gb:AK026345;gb:AB185927;ens:ENST00000268043
A_24_P526623	0.00418496	3.52963	-1.9493	-1.92549	-1.58376	BC027873	chr18:5228920..5228979	LOC339290	Homo sapiens cDNA clone IMAGE:5205451. [BC027873]				XR_017922	Hs.643553	gb:BC027873;ref:XR_017922;ref:XR_017997;thc:THC2534426
A_24_P281504	2.5719e-05	5.37151	-2.40217	-2.42972	-2.44409		chr1:159642709..159642764	A_24_P281504
A_23_P210939	0.0303118	1.83335	0.608798	1.14837	0.866281	NM_181468	chr20:33330412..33330353	ITGB4BP	Homo sapiens integrin beta 4 binding protein (ITGB4BP), transcript variant 2, mRNA [NM_181468]	GO:0006412(translation);GO:0007229(integrin-mediated signaling pathway);GO:0042256(mature ribosome assembly)	GO:0005634(nucleus)	GO:0003743(translation initiation factor activity);GO:0005515(protein binding);GO:0043022(ribosome binding)	NM_181468	Hs.654848	ref:NM_181468;ref:NM_002212;ref:NM_181469;ref:NM_181466
A_24_P920748	0.000176421	3.14822	-1.61115	-1.67014	-1.68233	AK074590	chr19:50259981..50260040	SFRS16	Homo sapiens cDNA FLJ90109 fis, clone HEMBA1006544. [AK074590]	GO:0006397(mRNA processing);GO:0008380(RNA splicing)	GO:0005634(nucleus)			Hs.466917	gb:AK074590;thc:THC2486678
A_23_P139162	0.000253829	3.28802	-1.70132	-1.77052	-1.67982	NM_006725	chr11:60537500..60537559	CD6	Homo sapiens CD6 molecule (CD6), mRNA [NM_006725]	GO:0006955(immune response);GO:0007155(cell adhesion)	GO:0005887(integral to plasma membrane);GO:0009986(cell surface);GO:0016020(membrane)	GO:0005044(scavenger receptor activity);GO:0005515(protein binding)	NM_006725	Hs.643167	ref:NM_006725;gb:U66146;gb:U66145;gb:X60992
A_23_P309779	0.0150316	1.88675	-1.05512	-1.00175	-0.690849	NM_018177	chr4:39832594..39832653	N4BP2	Homo sapiens Nedd4 binding protein 2 (N4BP2), mRNA [NM_018177]			GO:0000166(nucleotide binding);GO:0004519(endonuclease activity);GO:0005515(protein binding);GO:0005524(ATP binding);GO:0016787(hydrolase activity);GO:0046404(ATP-dependent polydeoxyribonucleotide 5'-hydroxyl-kinase activity)	NM_018177	Hs.396494	ref:NM_018177;ens:ENST00000261435;gb:AB037834;gb:AY267013
A_23_P6535	0.0108471	2.95753	-1.88746	-1.45458	-1.35114	BI910665	chr22:49336154..49336213	BI910665	603070430F1 NIH_MGC_118 Homo sapiens cDNA clone IMAGE:5219455 5', mRNA sequence [BI910665]					Hs.137007	gb:BI910665;thc:THC2610609
A_24_P10751	0.00970041	3.04452	-1.51147	-1.91713	-1.39005	NM_000457	chr20:42492246..42492305	HNF4A	Homo sapiens hepatocyte nuclear factor 4, alpha (HNF4A), transcript variant 2, mRNA [NM_000457]	GO:0006350(transcription);GO:0006355(regulation of transcription, DNA-dependent);GO:0006357(regulation of transcription from RNA polymerase II promoter);GO:0006629(lipid metabolic process);GO:0007596(blood coagulation)	GO:0005634(nucleus)	GO:0003700(transcription factor activity);GO:0003702(RNA polymerase II transcription factor activity);GO:0003707(steroid hormone receptor activity);GO:0005496(steroid binding);GO:0005515(protein binding);GO:0008270(zinc ion binding);GO:0016439(tRNA-pseudouridine synthase activity);GO:0046872(metal ion binding)	NM_000457	Hs.116462	ref:NM_000457;ref:NM_178849;gb:X87870;ens:ENST00000316099
A_32_P449380	0.00631628	2.95247	-1.79828	-1.51281	-1.37467	NM_001045476	chr9:126658891..126658950	RP11-175D17.5	Homo sapiens similar to hypothetical protein FLJ25955 (LOC401551), mRNA [NM_001045476]				NM_001045476	Hs.343383	ref:NM_001045476;ens:ENST00000373574;gb:BC127949;thc:THC2684615
A_32_P131090	0.00149857	4.50317	-2.33716	-2.11049	-2.06517		chr7:129543644..129543585	A_32_P131090
A_23_P414771	0.019258	2.87593	-1.10231	-1.66572	-1.80406		chr10:059815359..059815418	A_23_P414771
A_24_P281923	0.0023339	2.50439	-1.28916	-1.23538	-1.44883	NM_001931	chr11:111401654..111402159	DLAT	Homo sapiens dihydrolipoamide S-acetyltransferase (E2 component of pyruvate dehydrogenase complex) (DLAT), mRNA [NM_001931]	GO:0006085(acetyl-CoA biosynthetic process);GO:0006096(glycolysis);GO:0008152(metabolic process)	GO:0005739(mitochondrion);GO:0005967(mitochondrial pyruvate dehydrogenase complex);GO:0045254(pyruvate dehydrogenase complex)	GO:0004742(dihydrolipoyllysine-residue acetyltransferase activity);GO:0005515(protein binding);GO:0008415(acyltransferase activity);GO:0016740(transferase activity);GO:0031405(lipoic acid binding)	NM_001931	Hs.335551	ref:NM_001931;ens:ENST00000280346;gb:AF317200;gb:DQ892447
A_23_P416048	0.000357892	2.54809	-1.36896	-1.29879	-1.38051	AK024437	chr16:1736275..1736334	MAPK8IP3	Homo sapiens mRNA for FLJ00027 protein, partial cds. [AK024437]	GO:0007257(activation of JNK activity);GO:0007411(axon guidance);GO:0007585(respiratory gaseous exchange);GO:0008104(protein localization);GO:0016192(vesicle-mediated transport);GO:0030900(forebrain development);GO:0046328(regulation of JNK cascade)	GO:0005625(soluble fraction);GO:0005737(cytoplasm);GO:0005790(smooth endoplasmic reticulum);GO:0005886(plasma membrane);GO:0030425(dendrite);GO:0030673(axolemma)	GO:0005078(MAP-kinase scaffold activity);GO:0005515(protein binding);GO:0019894(kinesin binding);GO:0019901(protein kinase binding)		Hs.207763	gb:AK024437;thc:THC2604709
A_23_P26976	0.000423678	4.79749	-2.18309	-2.34437	-2.25938	NM_001267	chr17:45897133..45897074	CHAD	Homo sapiens chondroadherin (CHAD), mRNA [NM_001267]	GO:0001558(regulation of cell growth)	GO:0005578(proteinaceous extracellular matrix)	GO:0005201(extracellular matrix structural constituent);GO:0005515(protein binding)	NM_001267	Hs.97220	ref:NM_001267;ens:ENST00000258969;gb:BC036360;gb:BC073974
A_23_P85893	0.0234329	2.29689	-1.49876	-0.855817	-1.24447	NM_144580	chr1:154529367..154529308	C1orf85	Homo sapiens chromosome 1 open reading frame 85 (C1orf85), mRNA [NM_144580]		GO:0016020(membrane);GO:0016021(integral to membrane)		NM_144580	Hs.202522	ref:NM_144580;ens:ENST00000362007;ens:ENST00000368265;gb:AK075349
A_32_P129269	0.00175169	3.04544	-1.73224	-1.50177	-1.58595	NM_052909	chr5:237724..237783	KIAA1909	Homo sapiens KIAA1909 protein (KIAA1909), mRNA [NM_052909]	GO:0035023(regulation of Rho protein signal transduction)	GO:0005622(intracellular)	GO:0005085(guanyl-nucleotide exchange factor activity);GO:0005089(Rho guanyl-nucleotide exchange factor activity)	NM_052909	Hs.535800	ref:NM_052909;ens:ENST00000283426;gb:AB067496;thc:THC2773235
A_23_P162199	1.89573e-05	4.64751	-2.19731	-2.22393	-2.22813	NM_024779	chr12:56282893..56282952	PIP5K2C	Homo sapiens phosphatidylinositol-4-phosphate 5-kinase, type II, gamma (PIP5K2C), mRNA [NM_024779]	GO:0046488(phosphatidylinositol metabolic process)	GO:0016020(membrane)	GO:0000166(nucleotide binding);GO:0005524(ATP binding);GO:0016301(kinase activity);GO:0016308(1-phosphatidylinositol-4-phosphate 5-kinase activity);GO:0016740(transferase activity)	NM_024779	Hs.144502	ref:NM_024779;gb:BC028596;gb:AK125526;ens:ENST00000354947
A_23_P19322	0.0058443	1.63549	0.740861	0.6037	0.784613	NM_018322	chr6:39179922..39179863	C6orf64	Homo sapiens chromosome 6 open reading frame 64 (C6orf64), mRNA [NM_018322]		GO:0016020(membrane);GO:0016021(integral to membrane)		NM_018322	Hs.58382	ref:NM_018322;ens:ENST00000229903;ens:ENST00000373249;gb:AK001963
A_23_P64962	0.00138631	4.35112	-2.22753	-1.9668	-2.16983		chr12:006307567..006307626	A_23_P64962
A_23_P132121	0.00280506	3.97112	-2.20061	-1.89034	-1.87768	NM_173354	chr21:43659247..43659188	SNF1LK	Homo sapiens SNF1-like kinase (SNF1LK), mRNA [NM_173354]	GO:0006468(protein amino acid phosphorylation);GO:0007049(cell cycle);GO:0007243(protein kinase cascade);GO:0007275(multicellular organismal development);GO:0007346(regulation of progression through mitotic cell cycle);GO:0045595(regulation of cell differentiation)	GO:0005634(nucleus);GO:0005737(cytoplasm)	GO:0000166(nucleotide binding);GO:0000287(magnesium ion binding);GO:0004674(protein serine/threonine kinase activity);GO:0005515(protein binding);GO:0005524(ATP binding);GO:0016740(transferase activity)	NM_173354	Hs.282113	ref:NM_173354;ens:ENST00000270162;gb:D15050;gb:AB047786
A_23_P93360	0.0390364	2.12436	-1.52793	-0.832992	-0.900158	NM_001136	chr6:32256853..32256794	AGER	Homo sapiens advanced glycosylation end product-specific receptor (AGER), transcript variant 1, mRNA [NM_001136]	GO:0006954(inflammatory response);GO:0007155(cell adhesion);GO:0007166(cell surface receptor linked signal transduction)	GO:0005886(plasma membrane);GO:0005887(integral to plasma membrane);GO:0016020(membrane);GO:0016021(integral to membrane)	GO:0004872(receptor activity);GO:0004888(transmembrane receptor activity);GO:0005515(protein binding)	NM_001136	Hs.693583	ref:NM_001136;ref:NM_172197;ens:ENST00000375067;ens:ENST00000375076
A_23_P334186	0.00414447	2.59974	-1.40712	-1.51615	-1.21184	NM_005920	chr1:154711529..154705383	MEF2D	Homo sapiens MADS box transcription enhancer factor 2, polypeptide D (myocyte enhancer factor 2D) (MEF2D), mRNA [NM_005920]	GO:0006350(transcription);GO:0006355(regulation of transcription, DNA-dependent);GO:0006366(transcription from RNA polymerase II promoter);GO:0007517(muscle development)	GO:0005634(nucleus)	GO:0000166(nucleotide binding);GO:0003676(nucleic acid binding);GO:0003700(transcription factor activity);GO:0003713(transcription coactivator activity)	NM_005920	Hs.314327	ref:NM_005920;gb:BC040949;gb:AB210005;ens:ENST00000348159
A_32_P41662	0.0146161	3.02706	-1.9755	-1.3223	-1.49596	NM_019041	chr6:153351996..153351937	MTRF1L	Homo sapiens mitochondrial translational release factor 1-like (MTRF1L), mRNA [NM_019041]	GO:0006415(translational termination)	GO:0005737(cytoplasm)	GO:0003747(translation release factor activity);GO:0016149(translation release factor activity, codon specific)	NM_019041	Hs.225836	ref:NM_019041;gb:BC105973;gb:BC014428;gb:BC011873
A_24_P8109	0.00235973	3.33874	-1.60105	-1.89302	-1.72384	NM_001012302	chr11:408916..408783	TMEM16J	Homo sapiens transmembrane protein 16J (TMEM16J), mRNA [NM_001012302]				NM_001012302	Hs.501622	ref:NM_001012302;ens:ENST00000332826;gb:BC128557;gb:AK074088
A_24_P417922	0.000353536	2.28602	-1.23244	-1.15477	-1.1913		chr4:191247106..191247167	A_24_P417922
A_32_P1772	0.0196527	1.60664	0.768325	0.489932	0.793872	NM_020207	chr9:97816494..97816553	C9orf102	Homo sapiens chromosome 9 open reading frame 102 (C9orf102), transcript variant 1, mRNA [NM_020207]				NM_020207	Hs.632686	ref:NM_020207;gb:AK095025;gb:BC022957;ens:ENST00000320486
A_23_P400945	0.0211657	2.39852	-1.63534	-1.07446	-1.07664	NM_005240	chr1:155369947..155369888	ETV3	Homo sapiens ets variant gene 3 (ETV3), mRNA [NM_005240]	GO:0006350(transcription);GO:0006355(regulation of transcription, DNA-dependent);GO:0008150(biological_process)	GO:0005634(nucleus)	GO:0003674(molecular_function);GO:0003700(transcription factor activity)	NM_005240	Hs.352672	ref:NM_005240;ens:ENST00000326786;gb:BC022868;gb:AF218540
A_23_P127642	0.00110939	4.9319	-2.18894	-2.44851	-2.26898	NM_015313	chr11:119864191..119864250	ARHGEF12	Homo sapiens Rho guanine nucleotide exchange factor (GEF) 12 (ARHGEF12), mRNA [NM_015313]	GO:0035023(regulation of Rho protein signal transduction)	GO:0005622(intracellular)	GO:0005085(guanyl-nucleotide exchange factor activity);GO:0005089(Rho guanyl-nucleotide exchange factor activity);GO:0005096(GTPase activator activity);GO:0005515(protein binding)	NM_015313	Hs.24598	ref:NM_015313;ens:ENST00000356641;gb:AB002380;gb:BX647785
A_24_P187197	0.0180461	2.41745	-1.61403	-1.16031	-1.04613	BX648930	chr15:83548540..83548605	LOC440300	Homo sapiens mRNA; cDNA DKFZp686A023 (from clone DKFZp686A023). [BX648930]				XM_001130844	Hs.639860	gb:BX648930;ref:XM_001130844;thc:THC2553318;thc:THC2509807
A_32_P76441	0.002672	3.70995	-1.81327	-2.08607	-1.77486		chr10:122104284..122104343	THC2586712	AY533214 ribosomal protein L21 {Chinchilla lanigera} (exp=-1; wgp=0; cg=0), partial (37%) [THC2586712]					Hs.693631	thc:THC2586712;thc:THC2497995;gb:AV699150
A_32_P126362	6.98162e-05	5.32869	-2.43977	-2.37407	-2.42751		chrX:071478680..071478739	THC2732966							thc:THC2732966
A_32_P9518	0.000185617	4.92868	-2.36112	-2.28728	-2.25521	BX090181	chr17:17125930..17125989	BX090181	BX090181 NCI_CGAP_Lu5 Homo sapiens cDNA clone IMAGp998M204062 ; IMAGE:1602235, mRNA sequence [BX090181]					Hs.129196	gb:BX090181;thc:THC2647174
A_24_P913956	7.39389e-05	4.60086	-2.18654	-2.17961	-2.23956	AK022038	chr4:009323869..009323928	AK022038	Homo sapiens cDNA FLJ11976 fis, clone HEMBB1001253. [AK022038]					Hs.677213	gb:AK022038;thc:THC2605707;thc:THC2729390
A_23_P70534	0.00792781	1.92389	-1.10886	-0.894356	-0.828864	NM_001003693	chr6:31783541..31783683	C6orf21	Homo sapiens chromosome 6 open reading frame 21 (C6orf21), mRNA [NM_001003693]				NM_001003693	Hs.591794	ref:NM_001003693;gb:AF195764;ens:ENST00000375832;ens:ENST00000211363
A_23_P89589	0.0402819	1.86349	-1.19124	-0.949336	-0.553441	NM_002616	chr17:7985051..7984992	PER1	Homo sapiens period homolog 1 (Drosophila) (PER1), mRNA [NM_002616]	GO:0006350(transcription);GO:0006355(regulation of transcription, DNA-dependent);GO:0007165(signal transduction);GO:0009649(entrainment of circadian clock);GO:0016481(negative regulation of transcription)	GO:0005634(nucleus)	GO:0004871(signal transducer activity);GO:0005515(protein binding)	NM_002616	Hs.445534	ref:NM_002616;ens:ENST00000317276;ens:ENST00000354903;gb:AF022991
A_23_P101943	0.00257881	2.43445	-1.40353	-1.26843	-1.17883	NM_012097	chr2:152367710..152367651	ARL5A	Homo sapiens ADP-ribosylation factor-like 5A (ARL5A), transcript variant 1, mRNA [NM_012097]	GO:0007264(small GTPase mediated signal transduction)	GO:0005622(intracellular)	GO:0000166(nucleotide binding);GO:0005525(GTP binding)	NM_012097	Hs.470233	ref:NM_012097;ref:NM_001037174;ref:NM_177985;ens:ENST00000295087
A_23_P159406	0.0450953	1.98422	-0.559787	-1.26487	-1.14106	NM_003125	chr1:151271928..151271987	SPRR1B	Homo sapiens small proline-rich protein 1B (cornifin) (SPRR1B), mRNA [NM_003125]	GO:0008544(epidermis development);GO:0018149(peptide cross-linking);GO:0030216(keratinocyte differentiation);GO:0031424(keratinization)	GO:0001533(cornified envelope);GO:0005737(cytoplasm);GO:0005882(intermediate filament)	GO:0005198(structural molecule activity);GO:0030674(protein binding, bridging)	NM_003125	Hs.1076	ref:NM_003125;ens:ENST00000307098;gb:M19888;gb:M21300
A_23_P215883	0.000628671	4.77081	-2.3632	-2.17352	-2.22599	NM_032041	chr8:102768896..102768837	NCALD	Homo sapiens neurocalcin delta (NCALD), transcript variant 8, mRNA [NM_032041]	GO:0016192(vesicle-mediated transport)	GO:0005622(intracellular);GO:0005829(cytosol);GO:0030130(clathrin coat of trans-Golgi network vesicle)	GO:0003779(actin binding);GO:0005509(calcium ion binding);GO:0015631(tubulin binding);GO:0030276(clathrin binding)	NM_032041	Hs.492427	ref:NM_032041;ref:NM_001040630;ref:NM_001040624;ref:NM_001040628
A_23_P332260	0.000816536	4.04369	-2.13074	-1.96402	-1.95226	NM_021635	chr6:138578834..138578816	PBOV1	Homo sapiens prostate and breast cancer overexpressed 1 (PBOV1), mRNA [NM_021635]		GO:0005634(nucleus)		NM_021635	Hs.302016	ref:NM_021635;ens:ENST00000367705;gb:AF189269;gb:BC069109
A_24_P919330	0.012078	1.84818	-0.826924	-0.753371	-1.07801	NM_002032	chr11:61491601..61491542	FTH1	Homo sapiens ferritin, heavy polypeptide 1 (FTH1), mRNA [NM_002032]	GO:0006826(iron ion transport);GO:0006879(iron ion homeostasis);GO:0006880(intracellular sequestering of iron ion);GO:0006955(immune response);GO:0008283(cell proliferation);GO:0008285(negative regulation of cell proliferation)	GO:0005886(plasma membrane);GO:0008043(ferritin complex)	GO:0004322(ferroxidase activity);GO:0005488(binding);GO:0005515(protein binding);GO:0008199(ferric iron binding);GO:0016491(oxidoreductase activity);GO:0019900(kinase binding)	NM_002032	Hs.524910	ref:NM_002032;ref:NR_002202;ref:NR_002203;ref:NR_002205
A_24_P358534	0.00852786	2.77979	-1.74844	-1.35538	-1.32111		chr2:001516473..001516532	A_24_P358534
A_23_P71258	0.00178022	4.15618	-2.17495	-1.88644	-2.10439	NM_057096	chr7:99295420..99295479	CYP3A43	Homo sapiens cytochrome P450, family 3, subfamily A, polypeptide 43 (CYP3A43), transcript variant 3, mRNA [NM_057096]	GO:0006118(electron transport);GO:0006805(xenobiotic metabolic process)	GO:0005624(membrane fraction);GO:0005783(endoplasmic reticulum);GO:0005792(microsome);GO:0016020(membrane)	GO:0004497(monooxygenase activity);GO:0005506(iron ion binding);GO:0020037(heme binding);GO:0046872(metal ion binding);GO:0050381(unspecific monooxygenase activity)	NM_057096	Hs.306220	ref:NM_057096;ref:NM_057095;ref:NM_022820;gb:BC100982
A_24_P934065	0.00411677	5.3878	-2.70568	-2.16428	-2.41913	AL567265	chr20:55178021..55178080	AL567265	AL567265 AL567265 Homo sapiens FETAL BRAIN Homo sapiens cDNA clone CS0DF027YE20 3-PRIME, mRNA sequence [AL567265]					Hs.473163	gb:AL567265;gb:BF817421
A_23_P319640	0.000172703	2.88046	-1.49088	-1.52769	-1.56033	BC009264	chr2:74585220..74585279	LOC151534	Homo sapiens cDNA clone IMAGE:3940360. [BC009264]					Hs.516124	gb:BC009264;gb:AK125271;gb:AK096725;thc:THC2475501
A_23_P76515	0.0121115	3.68484	-2.02293	-2.15157	-1.4703	NM_147190	chr12:48816083..48816024	LASS5	Homo sapiens LAG1 homolog, ceramide synthase 5 (S. cerevisiae) (LASS5), mRNA [NM_147190]	GO:0006355(regulation of transcription, DNA-dependent);GO:0008610(lipid biosynthetic process);GO:0046513(ceramide biosynthetic process)	GO:0005634(nucleus);GO:0005783(endoplasmic reticulum);GO:0005792(microsome);GO:0016020(membrane);GO:0016021(integral to membrane)	GO:0003700(transcription factor activity);GO:0050291(sphingosine N-acyltransferase activity)	NM_147190	Hs.270525	ref:NM_147190;ens:ENST00000317551;ens:ENST00000380189;gb:U15426
A_23_P107735	0.000840104	2.51972	-1.33899	-1.39719	-1.26361	NM_001783	chr19:47077196..47077255	CD79A	Homo sapiens CD79a molecule, immunoglobulin-associated alpha (CD79A), transcript variant 1, mRNA [NM_001783]	GO:0006952(defense response);GO:0007166(cell surface receptor linked signal transduction);GO:0050853(B cell receptor signaling pathway)	GO:0005771(multivesicular body);GO:0009897(external side of plasma membrane);GO:0016020(membrane);GO:0016021(integral to membrane);GO:0019815(B cell receptor complex)	GO:0004888(transmembrane receptor activity);GO:0005515(protein binding)	NM_001783	Hs.631567	ref:NM_001783;ref:NM_021601;ens:ENST00000221972;gb:M80462
A_24_P341427	0.00089544	5.57172	-2.62366	-2.3802	-2.4305	XR_018815	chr1:229320522..229320463	LOC650031	PREDICTED: Homo sapiens similar to peptidylprolyl isomerase A isoform 1 (LOC650031), mRNA [XR_018815]				XR_018815	Hs.651056	gb:XR_018815
A_23_P413721	0.0129049	1.9523	-1.16658	-0.944169	-0.784768	NM_005276	chr12:48789760..48789819	GPD1	Homo sapiens glycerol-3-phosphate dehydrogenase 1 (soluble) (GPD1), mRNA [NM_005276]	GO:0005975(carbohydrate metabolic process);GO:0006094(gluconeogenesis);GO:0046168(glycerol-3-phosphate catabolic process)	GO:0005737(cytoplasm);GO:0009331(glycerol-3-phosphate dehydrogenase complex)	GO:0004367(glycerol-3-phosphate dehydrogenase (NAD+) activity);GO:0051287(NAD binding)	NM_005276	Hs.524418	ref:NM_005276;ens:ENST00000301149;gb:L34041;gb:AK130162
A_23_P57059	0.036346	1.78877	1.1582	0.6107	0.748003	NM_017453	chr20:47163731..47163672	STAU1	Homo sapiens staufen, RNA binding protein, homolog 1 (Drosophila) (STAU1), transcript variant T3, mRNA [NM_017453]		GO:0005622(intracellular);GO:0005791(rough endoplasmic reticulum);GO:0005875(microtubule associated complex)	GO:0003725(double-stranded RNA binding);GO:0005478(intracellular transporter activity);GO:0005515(protein binding)	NM_017453	Hs.596704	ref:NM_017453;ref:NM_001037328;ref:NM_004602;ref:NM_017452
A_23_P42997	0.0104865	1.93592	0.756312	1.05431	1.04844	NM_006693	chr7:98892630..98892689	CPSF4	Homo sapiens cleavage and polyadenylation specific factor 4, 30kDa (CPSF4), transcript variant 1, mRNA [NM_006693]	GO:0006397(mRNA processing)	GO:0005634(nucleus)	GO:0003723(RNA binding);GO:0008270(zinc ion binding);GO:0046872(metal ion binding)	NM_006693	Hs.489287	ref:NM_006693;ref:NM_001081559;gb:BC003101;ens:ENST00000292476
A_23_P109864	0.00722531	2.38451	-1.39163	-1.32676	-1.0427	NM_004122	chr3:173648257..173648198	GHSR	Homo sapiens growth hormone secretagogue receptor (GHSR), transcript variant 1b, mRNA [NM_004122]	GO:0007165(signal transduction);GO:0007186(G-protein coupled receptor protein signaling pathway);GO:0008343(adult feeding behavior);GO:0009755(hormone-mediated signaling);GO:0030252(growth hormone secretion);GO:0040018(positive regulation of body size)	GO:0005886(plasma membrane);GO:0009986(cell surface);GO:0016021(integral to membrane)	GO:0001584(rhodopsin-like receptor activity);GO:0001616(growth hormone secretagogue receptor activity);GO:0004872(receptor activity);GO:0016520(growth hormone-releasing hormone receptor activity)	NM_004122	Hs.248115	ref:NM_004122;ref:NM_198407;ens:ENST00000241256;gb:BC069374
A_23_P78134	0.00664128	1.7185	0.670122	0.781584	0.891748	NM_001014764	chr17:3519489..3519548	TMEM93	Homo sapiens transmembrane protein 93 (TMEM93), transcript variant 1, mRNA [NM_001014764]		GO:0016020(membrane);GO:0016021(integral to membrane)		NM_001014764	Hs.30011	ref:NM_001014764;ref:NM_031298;ens:ENST00000248378;gb:BC001409
A_32_P111098	0.00134117	4.89512	-2.15632	-2.2723	-2.44542	W72519	chr11:1869877..1869818	W72519	W72519 zd64h01.s1 Soares_fetal_heart_NbHH19W Homo sapiens cDNA clone IMAGE:345457 3' similar to gb:M33552 LYMPHOCYTE-SPECIFIC PROTEIN LSP1 (HUMAN);, mRNA sequence [W72519]					Hs.56729	gb:W72519;gb:AW167621;gb:BG938845;gb:BU754297
A_23_P312646	0.00864498	1.63241	0.594185	0.82331	0.703513	NM_183241	chr9:139007930..139008090	C9orf142	Homo sapiens chromosome 9 open reading frame 142 (C9orf142), mRNA [NM_183241]				NM_183241	Hs.409582	ref:NM_183241;ens:ENST00000371620;gb:BC038191;gb:BC002613
A_24_P227326	0.0088868	1.51905	-0.691236	-0.495785	-0.622489	NM_173587	chr11:63436045..63435986	RCOR2	Homo sapiens REST corepressor 2 (RCOR2), mRNA [NM_173587]	GO:0006350(transcription);GO:0006355(regulation of transcription, DNA-dependent)	GO:0005634(nucleus)	GO:0003677(DNA binding)	NM_173587	Hs.98788	ref:NM_173587;ens:ENST00000301459;gb:BC010608;gb:BC023587
A_23_P150664	0.0109629	1.68873	-0.684258	-0.668274	-0.915288	NM_001025295	chr11:289404..289345	IFITM5	Homo sapiens interferon induced transmembrane protein 5 (IFITM5), mRNA [NM_001025295]				NM_001025295	Hs.443469	ref:NM_001025295;ens:ENST00000382614;thc:THC2484012
A_23_P57521	0.00946981	1.95712	0.889838	1.15777	0.858599	NM_016091	chr22:36604083..36612735	EIF3S6IP	Homo sapiens eukaryotic translation initiation factor 3, subunit 6 interacting protein (EIF3S6IP), mRNA [NM_016091]	GO:0006412(translation)	GO:0001650(fibrillar center);GO:0005654(nucleoplasm);GO:0005730(nucleolus)	GO:0003743(translation initiation factor activity);GO:0005515(protein binding)	NM_016091	Hs.446852	ref:NM_016091;gb:CR456436;gb:BC001101;gb:AK098457
A_23_P205768	0.0334621	1.58307	0.565132	0.909676	0.513379	NM_006628	chr15:50630869..50630810	ARPP-19	Homo sapiens cyclic AMP phosphoprotein, 19 kD (ARPP-19), mRNA [NM_006628]	GO:0045722(positive regulation of gluconeogenesis);GO:0046326(positive regulation of glucose import)		GO:0005102(receptor binding);GO:0015459(potassium channel regulator activity)	NM_006628	Hs.512908	ref:NM_006628;ens:ENST00000249822;gb:BC003418;gb:AK123616
A_24_P133288	0.000617352	4.82468	-2.34423	-2.15957	-2.30751	X97675	chr12:32835914..32835853	PKP2	H.sapiens mRNA for plakophilin 2a and b. [X97675]	GO:0007507(heart development);GO:0016337(cell-cell adhesion)	GO:0005634(nucleus);GO:0005856(cytoskeleton);GO:0005886(plasma membrane);GO:0005912(adherens junction);GO:0016021(integral to membrane);GO:0030057(desmosome)	GO:0005198(structural molecule activity);GO:0005515(protein binding)		Hs.164384	gb:X97675
A_23_P116797	0.043031	1.73966	-1.0768	-0.486457	-0.833153	NM_021640	chr12:51986779..51986838	C12orf10	Homo sapiens chromosome 12 open reading frame 10 (C12orf10), mRNA [NM_021640]				NM_021640	Hs.655988	ref:NM_021640;gb:BC051871;ens:ENST00000267103;ens:ENST00000347268
A_23_P208516	0.0285192	1.7931	0.551698	0.991932	0.983749	NM_024298	chr19:59369257..59369198	LENG4	Homo sapiens leukocyte receptor cluster (LRC) member 4 (LENG4), mRNA [NM_024298]	GO:0008150(biological_process)	GO:0005575(cellular_component)	GO:0003674(molecular_function);GO:0004872(receptor activity)	NM_024298	Hs.467279	ref:NM_024298;gb:BC003164;ens:ENST00000245615;ens:ENST00000338624
A_23_P171143	0.00964294	1.76826	0.70592	0.782115	0.978949	NM_003270	chrX:99770998..99770939	TSPAN6	Homo sapiens tetraspanin 6 (TSPAN6), mRNA [NM_003270]	GO:0006928(cell motility);GO:0043123(positive regulation of I-kappaB kinase/NF-kappaB cascade)	GO:0016020(membrane);GO:0016021(integral to membrane)	GO:0004871(signal transducer activity)	NM_003270	Hs.43233	ref:NM_003270;ens:ENST00000373020;gb:AK075072;gb:AB097016
A_24_P341019	0.00893593	2.94706	-1.26356	-1.729	-1.68526	NM_001009924	chr20:5037998..5034918	C20orf30	Homo sapiens chromosome 20 open reading frame 30 (C20orf30), transcript variant 2, mRNA [NM_001009924]		GO:0016020(membrane);GO:0016021(integral to membrane)		NM_001009924	Hs.472024	ref:NM_001009924;ref:NM_014145;ref:NM_001009923;ref:NM_001009925
A_23_P27656	0.00117678	2.2219	-1.23044	-1.11971	-1.10522	NM_199249	chr19:55993112..55993053	C19orf48	Homo sapiens chromosome 19 open reading frame 48 (C19orf48), mRNA [NM_199249]				NM_199249	Hs.256301	ref:NM_199249;ref:NM_199250;ens:ENST00000345523;gb:AY491972
A_24_P347880	0.000416658	4.63885	-2.23109	-2.28194	-2.12826	NM_021628	chr17:7947457..7947398	ALOXE3	Homo sapiens arachidonate lipoxygenase 3 (ALOXE3), mRNA [NM_021628]	GO:0006118(electron transport);GO:0019370(leukotriene biosynthetic process)		GO:0005506(iron ion binding);GO:0016165(lipoxygenase activity);GO:0016491(oxidoreductase activity);GO:0046872(metal ion binding)	NM_021628	Hs.232770	ref:NM_021628;ens:ENST00000318227;ens:ENST00000380149;gb:BC101938
A_23_P115726	0.038364	2.26355	-1.08625	-1.6287	-0.82081	NM_194298	chr10:61081136..61081077	SLC16A9	Homo sapiens solute carrier family 16, member 9 (monocarboxylic acid transporter 9) (SLC16A9), mRNA [NM_194298]	GO:0006810(transport)	GO:0016020(membrane);GO:0016021(integral to membrane)	GO:0005215(transporter activity)	NM_194298	Hs.499709	ref:NM_194298;gb:AK125791;gb:AK021827;ens:ENST00000298215
A_23_P209652	0.00408993	3.53339	-2.04448	-1.65018	-1.76849	NM_017759	chr2:206577913..206577854	FLJ20309	Homo sapiens hypothetical protein FLJ20309 (FLJ20309), mRNA [NM_017759]				NM_017759	Hs.661562	ref:NM_017759;gb:AK096585;thc:THC2699199;thc:THC2610846
A_24_P306034	0.00312204	3.82019	-1.75302	-2.12748	-1.92043	AK098736	chr15:63011706..63011765	ANKDD1A	Homo sapiens cDNA FLJ25870 fis, clone CBR02141. [AK098736]	GO:0007165(signal transduction)		GO:0005515(protein binding)		Hs.207157	gb:AK098736;gb:AK075298;gb:BC027350;ens:ENST00000319597
A_23_P136961	0.000799399	4.05531	-1.91824	-2.11597	-2.02522		chrX:106404226..106404285	A_23_P136961
A_24_P381844	0.000163499	5.45721	-2.49945	-2.45363	-2.39141	NM_000833	chr16:9763283..9763224	GRIN2A	Homo sapiens glutamate receptor, ionotropic, N-methyl D-aspartate 2A (GRIN2A), mRNA [NM_000833]	GO:0006811(ion transport);GO:0007215(glutamate signaling pathway);GO:0007268(synaptic transmission);GO:0007611(learning and/or memory);GO:0048167(regulation of synaptic plasticity)	GO:0005887(integral to plasma membrane);GO:0016020(membrane);GO:0042734(presynaptic membrane);GO:0045202(synapse);GO:0045211(postsynaptic membrane)	GO:0000287(magnesium ion binding);GO:0004872(receptor activity);GO:0004970(ionotropic glutamate receptor activity);GO:0004972(N-methyl-D-aspartate selective glutamate receptor activity);GO:0005216(ion channel activity);GO:0005234(glutamate-gated ion channel activity);GO:0005509(calcium ion binding);GO:0005515(protein binding)	NM_000833	Hs.567280	ref:NM_000833;gb:U09002;thc:THC2475567
A_24_P927142	0.0108906	1.98524	-0.845971	-1.19174	-0.930231	BQ334425	chr1:028709951..028709892	BQ334425	BQ334425 RC2-MT0142-151100-017-a11 MT0142 Homo sapiens cDNA, mRNA sequence [BQ334425]					Hs.469723	gb:BQ334425;gb:AA563638;gb:AA705507;gb:AW449599
A_23_P114707	2.21007e-05	4.13724	-2.03375	-2.04557	-2.06668	NM_004285	chr1:9247209..9247268	H6PD	Homo sapiens hexose-6-phosphate dehydrogenase (glucose 1-dehydrogenase) (H6PD), mRNA [NM_004285]	GO:0005975(carbohydrate metabolic process);GO:0006006(glucose metabolic process);GO:0006098(pentose-phosphate shunt)	GO:0005783(endoplasmic reticulum);GO:0005792(microsome)	GO:0004345(glucose-6-phosphate 1-dehydrogenase activity);GO:0016491(oxidoreductase activity);GO:0016787(hydrolase activity);GO:0017057(6-phosphogluconolactonase activity);GO:0047936(glucose 1-dehydrogenase activity)	NM_004285	Hs.463511	ref:NM_004285;gb:AJ012590;gb:CR749282;ens:ENST00000377403
A_23_P23850	0.00943314	3.83903	-1.91431	-2.28197	-1.62594	NM_021080	chr1:57253286..57253227	DAB1	Homo sapiens disabled homolog 1 (Drosophila) (DAB1), mRNA [NM_021080]	GO:0007275(multicellular organismal development);GO:0007399(nervous system development);GO:0030154(cell differentiation)			NM_021080	Hs.477370	ref:NM_021080;gb:BC067445;gb:BC067447;gb:AF263547
A_24_P576591	0.00107436	4.19488	-1.96648	-2.04233	-2.19709	AL137705	chr19:47200304..47200363	AL137705	GB|AL137705.1|AL137705.1 Homo sapiens mRNA; cDNA DKFZp434A1422 (from clone DKFZp434A1422) [NP1167953]					Hs.636449	gb:AL137705;thc:NP1167953
A_23_P371239	0.0394567	1.9195	1.25944	0.593987	0.968759	NM_198390	chr16:80302399..80302458	CMIP	Homo sapiens c-Maf-inducing protein (CMIP), transcript variant C-mip, mRNA [NM_198390]				NM_198390	Hs.594095	ref:NM_198390;ref:NM_030629;gb:AB051481;gb:AY172689
A_23_P27424	4.26417e-05	4.54974	-2.17835	-2.16563	-2.21337	NM_133460	chr19:63125547..63125488	ZNF418	Homo sapiens zinc finger protein 418 (ZNF418), mRNA [NM_133460]	GO:0006350(transcription);GO:0006355(regulation of transcription, DNA-dependent)	GO:0005622(intracellular);GO:0005634(nucleus)	GO:0003677(DNA binding);GO:0008270(zinc ion binding);GO:0046872(metal ion binding)	NM_133460	Hs.660728	ref:NM_133460;gb:AB075836;gb:AY695825;thc:THC2658428
A_23_P140394	0.0255418	1.56848	-0.721297	-0.441028	-0.785769	NM_004554	chr14:23915472..23915531	NFATC4	Homo sapiens nuclear factor of activated T-cells, cytoplasmic, calcineurin-dependent 4 (NFATC4), mRNA [NM_004554]	GO:0006355(regulation of transcription, DNA-dependent);GO:0006366(transcription from RNA polymerase II promoter);GO:0006954(inflammatory response);GO:0007507(heart development);GO:0045333(cellular respiration)	GO:0005634(nucleus)	GO:0003700(transcription factor activity);GO:0003713(transcription coactivator activity)	NM_004554	Hs.77810	ref:NM_004554;gb:BC053855;gb:L41066;ens:ENST00000250373
A_24_P918863	0.00384712	1.79086	-0.814883	-0.941321	-0.76576	S72604	chr17:34127201..34127260	S72604	AF17...ALL-1 {reciprocal translocation} [human, acute myeloid leukemia patient, mRNA Partial Mutant, 3 genes, 228 nt]. [S72604]					Hs.91531	gb:S72604;thc:THC2553306
A_24_P285378	0.00110426	2.08639	-1.05582	-1.12456	-1.00265	BC001256	chr1:32452971..32452912	C1orf91	Homo sapiens chromosome 1 open reading frame 91, mRNA (cDNA clone IMAGE:3463478), complete cds. [BC001256]						gb:BC001256;gb:AF258548;ens:ENST00000346913;ens:ENST00000344461
A_24_P833097	0.00751149	4.54404	-2.53454	-1.8801	-2.1373	BE243669	chr1:27076706..27076765	BE243669	BE243669 TCBAP1D1375 Pediatric pre-B cell acute lymphoblastic leukemia Baylor-HGSC project=TCBA Homo sapiens cDNA clone TCBAP1375, mRNA sequence [BE243669]					Hs.648440	gb:BE243669
A_24_P932405	0.00258268	3.1194	-1.48734	-1.66183	-1.77464		chr6:126478921..126478980	A_24_P932405
A_32_P10432	0.00129057	2.63869	-1.48088	-1.411	-1.30759		chr7:27165047..27165106	THC2679040							thc:THC2679040
A_23_P37347	0.00150595	1.94165	0.884582	0.980025	1.00725	NM_012245	chr14:77253944..77253885	SNW1	Homo sapiens SNW domain containing 1 (SNW1), mRNA [NM_012245]	GO:0000398(nuclear mRNA splicing, via spliceosome);GO:0006357(regulation of transcription from RNA polymerase II promoter);GO:0006614(SRP-dependent cotranslational protein targeting to membrane);GO:0008380(RNA splicing);GO:0016481(negative regulation of transcription)	GO:0005634(nucleus);GO:0005681(spliceosome);GO:0005786(signal recognition particle, endoplasmic reticulum targeting)	GO:0003713(transcription coactivator activity);GO:0003723(RNA binding);GO:0005112(Notch binding);GO:0005515(protein binding);GO:0005525(GTP binding)	NM_012245	Hs.546550	ref:NM_012245;ens:ENST00000261531;gb:AX775981;gb:U51432
A_24_P156734	0.000181563	3.81686	-1.97248	-1.88355	-1.94113	AK054992	chr1:229388246..229388187	FLJ30430	Homo sapiens cDNA FLJ30430 fis, clone BRACE2008960. [AK054992]					Hs.650225	gb:AK054992;ens:ENST00000318969;thc:THC2483590
A_23_P31323	0.0267374	5.11431	-1.58705	-2.88456	-2.59201	NM_001101	chr7:5534460..5534306	ACTB	Homo sapiens actin, beta (ACTB), mRNA [NM_001101]	GO:0006928(cell motility);GO:0007605(sensory perception of sound)	GO:0005625(soluble fraction);GO:0005737(cytoplasm);GO:0005829(cytosol);GO:0005856(cytoskeleton);GO:0035267(NuA4 histone acetyltransferase complex)	GO:0000166(nucleotide binding);GO:0005200(structural constituent of cytoskeleton);GO:0005515(protein binding);GO:0005524(ATP binding)	NM_001101	Hs.520640	ref:NM_001101;gb:BC014861;gb:EF036500;ens:ENST00000331789
A_23_P111981	0.000103509	4.76594	-2.22382	-2.29802	-2.23645	NM_177457	chr8:143849801..143849742	LYNX1	Homo sapiens Ly6/neurotoxin 1 (LYNX1), transcript variant 3, mRNA [NM_177457]		GO:0016020(membrane)	GO:0048503(GPI anchor binding)	NM_177457	Hs.158665	ref:NM_177457;ref:NM_177477;ref:NM_177476;gb:AK126845
A_23_P360179	0.00298531	1.86758	-0.996679	-0.87496	-0.831868	NM_032442	chr17:7159861..7159802	KIAA1787	Homo sapiens KIAA1787 protein (KIAA1787), transcript variant 1, mRNA [NM_032442]			GO:0005515(protein binding)	NM_032442	Hs.654794	ref:NM_032442;ref:NM_001005408;ens:ENST00000315614;gb:AB058690
A_32_P69456	0.0035279	2.04384	-0.914701	-1.12308	-1.05606		chr19:56490401..56490460	THC2719293	Q2LZS5_DROPS (Q2LZS5) GA12313-PA (Fragment), partial (5%) [THC2719293]						thc:THC2719293
A_23_P315843	0.00128308	3.43168	-1.7734	-1.67131	-1.89205	NM_020967	chr20:44124378..44124319	NCOA5	Homo sapiens nuclear receptor coactivator 5 (NCOA5), mRNA [NM_020967]	GO:0006350(transcription);GO:0006355(regulation of transcription, DNA-dependent);GO:0006412(translation)	GO:0005634(nucleus)	GO:0004812(aminoacyl-tRNA ligase activity);GO:0004872(receptor activity);GO:0005524(ATP binding)	NM_020967	Hs.654991	ref:NM_020967;gb:BC056872;ens:ENST00000290231;ens:ENST00000372291
A_23_P55073	0.0149606	2.0777	-1.27452	-1.0675	-0.822944	NM_015462	chr17:63166119..63166178	NOL11	Homo sapiens nucleolar protein 11 (NOL11), mRNA [NM_015462]		GO:0005634(nucleus)		NM_015462	Hs.463936	ref:NM_015462;ens:ENST00000253247;gb:AY598333;gb:AK023702
A_23_P202	0.0058094	5.11702	-2.66898	-2.0444	-2.35254	NM_001981	chr1:51594595..51594536	EPS15	Homo sapiens epidermal growth factor receptor pathway substrate 15 (EPS15), mRNA [NM_001981]	GO:0007173(epidermal growth factor receptor signaling pathway);GO:0008283(cell proliferation);GO:0016050(vesicle organization and biogenesis)	GO:0005886(plasma membrane);GO:0005905(coated pit)	GO:0004872(receptor activity);GO:0005509(calcium ion binding);GO:0005515(protein binding)	NM_001981	Hs.83722	ref:NM_001981;gb:BC054006;ens:ENST00000371733;ens:ENST00000371730
A_23_P310540	0.0219867	1.82315	-1.12309	-0.695746	-0.780469	NM_178356	chr1:150948226..150948285	LCE4A	Homo sapiens late cornified envelope 4A (LCE4A), mRNA [NM_178356]	GO:0031424(keratinization)			NM_178356	Hs.447955	ref:NM_178356;ens:ENST00000335535;ens:ENST00000368777;gb:BC113446
A_32_P219970	0.000136351	4.52425	-2.19034	-2.21401	-2.12868		chr19:48362469..48362410	PSG5	Pregnancy-specific beta-1-glycoprotein 5 precursor (PSBG-5) (Fetal liver non-specific cross-reactive antigen 3) (FL-NCA-3). [Source:Uniprot/SWISSPROT;Acc:Q15238] [ENST00000342951]	GO:0007565(pregnancy)	GO:0005615(extracellular space)				ens:ENST00000342951;thc:THC2494188;thc:THC2544097
A_23_P402899	0.0200133	2.34295	-1.54944	-0.941104	-1.19443	NM_144975	chr17:30610486..30610545	SLFN5	Homo sapiens schlafen family member 5 (SLFN5), mRNA [NM_144975]	GO:0030154(cell differentiation)		GO:0000166(nucleotide binding);GO:0005524(ATP binding)	NM_144975	Hs.14691	ref:NM_144975;gb:BC021238;gb:DQ892934;ens:ENST00000299977
A_24_P703462	0.00757332	2.84179	-1.35531	-1.39556	-1.76953	CD518305	chr3:037159958..037159899	CD518305	AGENCOURT_14371363 NIH_MGC_181 Homo sapiens cDNA clone IMAGE:30407773 5', mRNA sequence [CD518305]					Hs.659695	gb:CD518305;thc:THC2558098
A_23_P204472	0.00538789	5.03376	-2.67461	-2.14101	-2.17929	NM_053275	chr12:119121059..119120886	RPLP0	Homo sapiens ribosomal protein, large, P0 (RPLP0), transcript variant 2, mRNA [NM_053275]	GO:0006414(translational elongation);GO:0042254(ribosome biogenesis and assembly)	GO:0005622(intracellular);GO:0005840(ribosome);GO:0005842(cytosolic large ribosomal subunit (sensu Eukaryota))	GO:0003723(RNA binding);GO:0003735(structural constituent of ribosome);GO:0005515(protein binding)	NM_053275	Hs.546285	ref:NM_053275;ref:NM_001002;ens:ENST00000228306;gb:DQ891813
A_24_P357183	0.00608785	3.39297	-1.49591	-1.95863	-1.8331	NM_177439	chrX:48224985..48225044	FTSJ1	Homo sapiens FtsJ homolog 1 (E. coli) (FTSJ1), transcript variant 3, mRNA [NM_177439]	GO:0006364(rRNA processing)		GO:0008168(methyltransferase activity);GO:0016740(transferase activity)	NM_177439	Hs.23170	ref:NM_177439;ref:NM_177434;ref:NM_012280;ens:ENST00000019019
A_24_P918387	0.0196334	3.18599	-1.99184	-1.81623	-1.20716	AF128542	chr12:131774022..131773963	POLE	Homo sapiens DNA polymerase epsilon catalytic subunit isoform b (POLE1) mRNA, partial cds. [AF128542]	GO:0000082(G1/S transition of mitotic cell cycle);GO:0000731(DNA synthesis during DNA repair);GO:0006139(nucleobase, nucleoside, nucleotide and nucleic acid metabolic process);GO:0006260(DNA replication)	GO:0005634(nucleus)	GO:0000166(nucleotide binding);GO:0003677(DNA binding);GO:0003682(chromatin binding);GO:0003887(DNA-directed DNA polymerase activity);GO:0003893(epsilon DNA polymerase activity);GO:0005515(protein binding);GO:0008270(zinc ion binding);GO:0016740(transferase activity);GO:0046872(metal ion binding)		Hs.524871	gb:AF128542;thc:THC2774882
A_23_P23669	0.0179814	2.9742	-1.99436	-1.30156	-1.42158	NM_017734	chr1:99927850..99927909	PALMD	Homo sapiens palmdelphin (PALMD), mRNA [NM_017734]	GO:0008360(regulation of cell shape)	GO:0016020(membrane)		NM_017734	Hs.483993	ref:NM_017734;gb:AL390972;gb:BC012570;ens:ENST00000263174
A_23_P1998	0.0111487	2.04485	-1.05774	-1.20814	-0.830105	NM_001164	chr11:6379232..6379173	APBB1	Homo sapiens amyloid beta (A4) precursor protein-binding, family B, member 1 (Fe65) (APBB1), transcript variant 1, mRNA [NM_001164]	GO:0007050(cell cycle arrest);GO:0007165(signal transduction);GO:0007409(axonogenesis);GO:0030048(actin filament-based movement);GO:0030308(negative regulation of cell growth);GO:0045449(regulation of transcription);GO:0045749(negative regulation of S phase of mitotic cell cycle);GO:0050760(negative regulation of thymidylate synthase biosynthetic process);GO:0050821(protein stabilization)	GO:0005634(nucleus);GO:0030027(lamellipodium);GO:0030426(growth cone);GO:0045202(synapse)	GO:0001540(beta-amyloid binding);GO:0008134(transcription factor binding);GO:0035035(histone acetyltransferase binding)	NM_001164	Hs.372840	ref:NM_001164;ref:NM_145689;ens:ENST00000389906;ens:ENST00000389907
A_24_P354998	0.00453569	2.22661	-1.27544	-1.00873	-1.18038	NM_031434	chr7:150409826..150409767	TMUB1	Homo sapiens transmembrane and ubiquitin-like domain containing 1 (TMUB1), mRNA [NM_031434]	GO:0006464(protein modification process)	GO:0016020(membrane);GO:0016021(integral to membrane)		NM_031434	Hs.647096	ref:NM_031434;ens:ENST00000297533;gb:AY603380;gb:BC000936
A_23_P313734	0.0287257	2.01416	0.873827	0.799178	1.35752	AB051518	chr11:93102580..93102727	KIAA1731	Homo sapiens mRNA for KIAA1731 protein, partial cds. [AB051518]					Hs.458418	gb:AB051518;gb:AK095218;gb:AK057804;ens:ENST00000325212
A_24_P533990	0.00287795	2.53767	-1.48252	-1.23999	-1.308		chr10:041966151..041966092	A_24_P533990
A_23_P217712	0.0138064	2.9796	-1.51959	-1.92322	-1.28254	NM_001669	chrX:2845852..2843682	ARSD	Homo sapiens arylsulfatase D (ARSD), transcript variant 1, mRNA [NM_001669]	GO:0008152(metabolic process)	GO:0005764(lysosome)	GO:0004065(arylsulfatase activity);GO:0005509(calcium ion binding);GO:0016787(hydrolase activity)	NM_001669	Hs.528631	ref:NM_001669;ref:NM_009589;ens:ENST00000217890;ens:ENST00000381154
A_32_P517749	0.0196244	1.57193	0.540997	0.579865	0.836737	NM_004586	chrX:20078059..20078000	RPS6KA3	Homo sapiens ribosomal protein S6 kinase, 90kDa, polypeptide 3 (RPS6KA3), mRNA [NM_004586]	GO:0001501(skeletal development);GO:0006468(protein amino acid phosphorylation);GO:0007165(signal transduction);GO:0007417(central nervous system development)		GO:0000166(nucleotide binding);GO:0000287(magnesium ion binding);GO:0004672(protein kinase activity);GO:0004674(protein serine/threonine kinase activity);GO:0005524(ATP binding);GO:0016740(transferase activity)	NM_004586	Hs.445387	ref:NM_004586;ens:ENST00000379565;ens:ENST00000379548;gb:AK022869
A_23_P213468	0.00313683	3.38842	-1.67353	-1.65047	-1.95785			A_23_P213468
A_23_P162702	0.0126177	1.7226	-0.640667	-0.947185	-0.765904	AB014514	chr12:111082866..111082807	FLJ30092	Homo sapiens mRNA for KIAA0614 protein, partial cds. [AB014514]	GO:0006464(protein modification process);GO:0006512(ubiquitin cycle)	GO:0005622(intracellular)	GO:0004842(ubiquitin-protein ligase activity)	XM_497354	Hs.648388	gb:AB014514;gb:AK001372;gb:BC021144;ens:ENST00000377563
A_23_P27744	0.0125369	1.70346	0.925128	0.755172	0.625108	NM_001080469	chr19:50905912..50905853	FBXO46	Homo sapiens F-box protein 46 (FBXO46), mRNA [NM_001080469]	GO:0006512(ubiquitin cycle)			NM_001080469	Hs.128702	ref:NM_001080469;gb:Y10936;gb:BC046245;gb:BC008046
A_24_P544661	0.015885	2.56707	-1.02916	-1.6159	-1.43531	BC068044	chr1:148081392..148081451	BC068044	Homo sapiens cDNA clone IMAGE:6380649, containing frame-shift errors. [BC068044]				XR_015269	Hs.595570	gb:BC068044;gb:BC071638;gb:XR_015269;gb:BM803868
A_24_P120827	0.00176354	2.72797	-1.5693	-1.39438	-1.37981	BC012452	chr8:43175304..43175363	HGSNAT	Homo sapiens heparan-alpha-glucosaminide N-acetyltransferase, mRNA (cDNA clone IMAGE:3880903), complete cds. [BC012452]	GO:0030203(glycosaminoglycan metabolic process)	GO:0005764(lysosome);GO:0016020(membrane);GO:0016021(integral to membrane)	GO:0008415(acyltransferase activity);GO:0015019(heparan-alpha-glucosaminide N-acetyltransferase activity);GO:0016740(transferase activity)	XM_372038	Hs.600384	gb:BC012452;gb:CR457352;ens:ENST00000379644;ens:ENST00000297798
A_32_P136376	0.000136558	3.36203	-1.73194	-1.79008	-1.72598	AK001432	chr11:12958276..12958217	AK001432	Homo sapiens cDNA FLJ10570 fis, clone NT2RP2003117. [AK001432]					Hs.153408	gb:AK001432;gb:BE159917;gb:AW795111
A_23_P145006	0.0338484	2.46629	-1.43363	-1.64714	-0.826261	NM_054023	chr5:147241855..147241914	SCGB3A2	Homo sapiens secretoglobin, family 3A, member 2 (SCGB3A2), mRNA [NM_054023]		GO:0005576(extracellular region)	GO:0005515(protein binding)	NM_054023	Hs.483765	ref:NM_054023;ens:ENST00000296694;gb:AF439545;gb:AY358979
A_23_P144866	0.000643394	4.05242	-2.1198	-1.98312	-1.95343	NM_000405	chr5:150627640..150627699	GM2A	Homo sapiens GM2 ganglioside activator (GM2A), mRNA [NM_000405]	GO:0006687(glycosphingolipid metabolic process);GO:0006689(ganglioside catabolic process);GO:0007611(learning and/or memory);GO:0009313(oligosaccharide catabolic process);GO:0019377(glycolipid catabolic process);GO:0019915(sequestering of lipid);GO:0030149(sphingolipid catabolic process);GO:0050877(neurological process);GO:0050885(regulation of balance)	GO:0005739(mitochondrion);GO:0005764(lysosome)	GO:0004563(beta-N-acetylhexosaminidase activity);GO:0030290(sphingolipid activator protein activity)	NM_000405	Hs.483873	ref:NM_000405;gb:BC009273;gb:AK225978;ens:ENST00000357164
A_32_P200165	0.0401053	1.72399	0.728053	0.537996	1.09119	NM_001419	chr19:7930269..7930210	ELAVL1	Homo sapiens ELAV (embryonic lethal, abnormal vision, Drosophila)-like 1 (Hu antigen R) (ELAVL1), mRNA [NM_001419]	GO:0006401(RNA catabolic process);GO:0007275(multicellular organismal development);GO:0048255(mRNA stabilization)	GO:0005634(nucleus)	GO:0000166(nucleotide binding);GO:0003730(mRNA 3'-UTR binding);GO:0042802(identical protein binding)	NM_001419	Hs.184492	ref:NM_001419;gb:AK096659;gb:AL713686;thc:THC2699722
A_24_P349782	0.000114053	4.96413	-2.35886	-2.27566	-2.3001	AK092305	chr9:41944749..41944593	RP11-262H14.4	Homo sapiens cDNA FLJ34986 fis, clone OCBBF2010945. [AK092305]					Hs.658041	gb:AK092305;gb:BC019880;gb:AX747468;ens:ENST00000354805
A_23_P141447	0.00116001	2.17399	1.10278	1.06475	1.1935	NM_145654	chr17:31273767..31273708	RDM1	Homo sapiens RAD52 motif 1 (RDM1), transcript variant 1, mRNA [NM_145654]				NM_145654	Hs.194411	ref:NM_145654;ref:NM_001034836;gb:BC038301;ens:ENST00000293273
A_23_P370514	0.015092	2.36498	-1.1947	-1.52953	-1.00125	AK025249	chr9:111051697..111051638	EPB41L4B	Homo sapiens cDNA: FLJ21596 fis, clone COL07110. [AK025249]		GO:0005737(cytoplasm);GO:0005856(cytoskeleton);GO:0016020(membrane)	GO:0005200(structural constituent of cytoskeleton);GO:0005488(binding);GO:0008092(cytoskeletal protein binding)			gb:AK025249;thc:THC2482718
A_23_P83094	0.00200423	2.90459	-1.4405	-1.50303	-1.67147	NM_007005	chr9:81530877..81530936	TLE4	Homo sapiens transducin-like enhancer of split 4 (E(sp1) homolog, Drosophila) (TLE4), mRNA [NM_007005]	GO:0006355(regulation of transcription, DNA-dependent);GO:0008150(biological_process);GO:0016055(Wnt receptor signaling pathway);GO:0045449(regulation of transcription)	GO:0005634(nucleus)	GO:0003674(molecular_function)	NM_007005	Hs.444213	ref:NM_007005;ens:ENST00000265284;ens:ENST00000376540;ens:ENST00000376544
A_23_P373521	0.00274812	4.03985	-2.07114	-2.16242	-1.80934	NM_021973	chr4:174684907..174684848	HAND2	Homo sapiens heart and neural crest derivatives expressed 2 (HAND2), mRNA [NM_021973]	GO:0001525(angiogenesis);GO:0001701(in utero embryonic development);GO:0001947(heart looping);GO:0006355(regulation of transcription, DNA-dependent);GO:0006366(transcription from RNA polymerase II promoter);GO:0007275(multicellular organismal development);GO:0007512(adult heart development);GO:0030154(cell differentiation);GO:0045449(regulation of transcription);GO:0045944(positive regulation of …	GO:0005634(nucleus);GO:0005667(transcription factor complex)	GO:0003700(transcription factor activity);GO:0030528(transcription regulator activity);GO:0042802(identical protein binding);GO:0046982(protein heterodimerization activity)	NM_021973	Hs.388245	ref:NM_021973;gb:AK122739;thc:THC2508444;thc:THC2525242
A_24_P933794	0.00342904	2.56407	-1.51533	-1.25511	-1.30486	AY358802	chr22:29161574..29161633	UNQ1945	Homo sapiens clone DNA96880 VLGN1945 (UNQ1945) mRNA, complete cds. [AY358802]				XM_001132717	Hs.565803	gb:AY358802;ref:XM_001132717;ref:XM_001133209;thc:NP862031
A_24_P341616	0.0312863	1.61924	-0.544698	-0.945511	-0.595739		chr3:075801045..075801110	A_24_P341616
A_23_P46275	0.0239304	1.82342	1.13525	0.77486	0.689824	NM_001688	chr1:111805166..111805225	ATP5F1	Homo sapiens ATP synthase, H+ transporting, mitochondrial F0 complex, subunit B1 (ATP5F1), nuclear gene encoding mitochondrial protein, mRNA [NM_001688]	GO:0006811(ion transport);GO:0015986(ATP synthesis coupled proton transport);GO:0015992(proton transport)	GO:0005624(membrane fraction);GO:0005739(mitochondrion);GO:0005759(mitochondrial matrix);GO:0016469(proton-transporting two-sector ATPase complex);GO:0045263(proton-transporting ATP synthase complex, coupling factor F(o))	GO:0005215(transporter activity);GO:0005515(protein binding);GO:0046933(hydrogen ion transporting ATP synthase activity, rotational mechanism);GO:0046961(hydrogen ion transporting ATPase activity, rotational mechanism)	NM_001688	Hs.514870	ref:NM_001688;ens:ENST00000369721;gb:X60221;gb:AK223018
A_24_P932719	0.000683061	4.76972	-2.25105	-2.35738	-2.15328		chr17:45706356..45706297	THC2599662							thc:THC2599662
A_23_P207301	0.00662102	1.69758	0.708614	0.888051	0.693766	AK001891	chr17:54636717..54636776	PRR11	Homo sapiens cDNA FLJ11029 fis, clone PLACE1004156. [AK001891]					Hs.631750	gb:AK001891;gb:BM424164;thc:THC2755869
A_23_P111571	0.00869533	1.63031	-0.604311	-0.681286	-0.829832	NM_153631	chr7:27116503..27116444	HOXA3	Homo sapiens homeobox A3 (HOXA3), transcript variant 2, mRNA [NM_153631]	GO:0006355(regulation of transcription, DNA-dependent);GO:0007275(multicellular organismal development)	GO:0005634(nucleus)	GO:0003700(transcription factor activity)	NM_153631	Hs.659337	ref:NM_153631;ref:NM_030661;ens:ENST00000317201;gb:DQ890972
A_32_P187875	0.0129775	2.04424	-1.26885	-0.917521	-0.908327		chr3:41256885..41256826	THC2603717	Q8WNW4_PIG (Q8WNW4) Beta-catenin, partial (11%) [THC2603717]					Hs.476018	thc:THC2603717;gb:AA442092;gb:AW058504;gb:AA652362
A_23_P152909	0.00737271	4.92045	-2.26656	-1.97225	-2.65755	NM_000697	chr17:6854523..6854582	ALOX12	Homo sapiens arachidonate 12-lipoxygenase (ALOX12), mRNA [NM_000697]	GO:0006118(electron transport);GO:0006800(oxygen and reactive oxygen species metabolic process);GO:0006916(anti-apoptosis);GO:0006928(cell motility);GO:0008284(positive regulation of cell proliferation);GO:0019369(arachidonic acid metabolic process);GO:0019370(leukotriene biosynthetic process);GO:0019395(fatty acid oxidation);GO:0030307(positive regulation of cell growth);GO:0042391(regulation of…	GO:0005829(cytosol);GO:0042383(sarcolemma)	GO:0004052(arachidonate 12-lipoxygenase activity);GO:0005506(iron ion binding);GO:0016165(lipoxygenase activity);GO:0016491(oxidoreductase activity);GO:0019870(potassium channel inhibitor activity);GO:0046872(metal ion binding);GO:0047977(hepoxilin-epoxide hydrolase activity)	NM_000697	Hs.654431	ref:NM_000697;ens:ENST00000251535;gb:M62982;gb:M58704
A_24_P102456	0.00981784	2.96226	-1.76501	-1.25807	-1.677	BC028232	chr16:1955320..1955379	BC028232	Homo sapiens, clone IMAGE:5221276, mRNA, partial cds. [BC028232]						gb:BC028232;thc:THC2653760
A_24_P368748	0.000533817	4.03237	-2.01815	-1.92803	-2.08871			A_24_P368748
A_23_P11005	0.000136713	3.57373	-1.79765	-1.8714	-1.84324	NM_014272	chr15:76838904..76838845	ADAMTS7	Homo sapiens ADAM metallopeptidase with thrombospondin type 1 motif, 7 (ADAMTS7), mRNA [NM_014272]	GO:0006508(proteolysis);GO:0007229(integrin-mediated signaling pathway)	GO:0005578(proteinaceous extracellular matrix)	GO:0004222(metalloendopeptidase activity);GO:0008270(zinc ion binding);GO:0046872(metal ion binding)	NM_014272	Hs.16441	ref:NM_014272;ens:ENST00000388819;ens:ENST00000388820;ens:ENST00000258883
A_23_P142075	0.015182	2.59943	-1.29307	-1.709	-1.13251	NM_001611	chr19:11546584..11546525	ACP5	Homo sapiens acid phosphatase 5, tartrate resistant (ACP5), mRNA [NM_001611]		GO:0005764(lysosome);GO:0016021(integral to membrane)	GO:0003993(acid phosphatase activity);GO:0005506(iron ion binding);GO:0016787(hydrolase activity);GO:0046872(metal ion binding)	NM_001611	Hs.1211	ref:NM_001611;ens:ENST00000218758;gb:X14618;gb:J04430
A_32_P204989	0.0121883	2.63724	-1.3751	-1.6802	-1.1418	AF251047	chr1:48500685..48500626	AF251047	Homo sapiens connexin mRNA, complete cds. [AF251047]					Hs.679767	gb:AF251047;ens:ENST00000321344;thc:NP337171
A_32_P140312	0.00956235	1.56483	-0.53595	-0.756363	-0.645695		chr19:052055372..052055431	A_32_P140312
A_23_P8142	0.0137313	1.85739	-1.10177	-0.819946	-0.758102	NM_001832	chr6:35870820..35870761	CLPS	Homo sapiens colipase, pancreatic (CLPS), mRNA [NM_001832]	GO:0007586(digestion);GO:0016042(lipid catabolic process)	GO:0005576(extracellular region);GO:0005625(soluble fraction)	GO:0008047(enzyme activator activity)	NM_001832	Hs.1340	ref:NM_001832;ens:ENST00000259938;gb:J02883;gb:BC017897
A_24_P99679	0.00533574	2.1355	-1.23845	-0.960925	-1.08436	NM_000937	chr17:7357590..7357649	POLR2A	Homo sapiens polymerase (RNA) II (DNA directed) polypeptide A, 220kDa (POLR2A), mRNA [NM_000937]	GO:0006350(transcription);GO:0006351(transcription, DNA-dependent);GO:0006355(regulation of transcription, DNA-dependent);GO:0006366(transcription from RNA polymerase II promoter)	GO:0005634(nucleus);GO:0005665(DNA-directed RNA polymerase II, core complex);GO:0005730(nucleolus)	GO:0003677(DNA binding);GO:0003899(DNA-directed RNA polymerase activity);GO:0005515(protein binding);GO:0008270(zinc ion binding);GO:0016740(transferase activity);GO:0046872(metal ion binding)	NM_000937	Hs.270017	ref:NM_000937;ens:ENST00000389020;ens:ENST00000389021;ens:ENST00000322644
A_23_P151198	0.0125865	2.00202	-1.16297	-1.05865	-0.782745	NM_014891	chr7:98832295..98832236	PDAP1	Homo sapiens PDGFA associated protein 1 (PDAP1), mRNA [NM_014891]	GO:0007165(signal transduction);GO:0008283(cell proliferation)			NM_014891	Hs.632296	ref:NM_014891;ens:ENST00000350498;gb:U41745;gb:BC000684
A_32_P85591	0.0126481	4.22546	-1.64987	-2.12343	-2.46403	NM_194324	chrX:103117977..103118236	MGC39900	Homo sapiens hypothetical protein MGC39900 (MGC39900), mRNA [NM_194324]	GO:0007010(cytoskeleton organization and biogenesis)	GO:0005737(cytoplasm)	GO:0003779(actin binding)	NM_194324	Hs.496530	ref:NM_194324;ref:NR_003238;ens:ENST00000355016;gb:BC028039
A_23_P210619	0.018774	1.56288	0.534975	0.575949	0.821711	NM_016407	chr20:54527133..54527192	C20orf43	Homo sapiens chromosome 20 open reading frame 43 (C20orf43), mRNA [NM_016407]				NM_016407	Hs.517134	ref:NM_016407;gb:BC003359;ens:ENST00000023939;ens:ENST00000357348
A_23_P16423	0.0400431	1.64568	-0.461629	-0.975376	-0.71905	AL390151	chr19:3995793..3995734	ZBTB7A	Homo sapiens mRNA; cDNA DKFZp547O146 (from clone DKFZp547O146). [AL390151]	GO:0006350(transcription);GO:0045892(negative regulation of transcription, DNA-dependent);GO:0051216(cartilage development)	GO:0005622(intracellular);GO:0005634(nucleus)	GO:0003677(DNA binding);GO:0005515(protein binding);GO:0008270(zinc ion binding);GO:0016564(transcriptional repressor activity);GO:0035035(histone acetyltransferase binding);GO:0046872(metal ion binding)		Hs.591384	gb:AL390151;thc:THC2471498
A_24_P931845	0.0233037	2.1133	-1.34054	-0.76649	-1.13147	AY358246	chr6:30087634..30087575	HCG8	Homo sapiens clone DNA165054 PAMP6501 (UNQ6501) mRNA, complete cds. [AY358246]					Hs.653168	gb:AY358246;thc:THC2487727
A_24_P121642	0.0394063	1.91929	-1.24301	-0.583179	-0.995534	NM_001045548	chr16:376840..376899	LOC441743	Homo sapiens similar to C367G8.3 (novel protein similar to RPL23A (60S ribosomal protein L23A)) (LOC441743), mRNA [NM_001045548]				NM_001045548	Hs.642673	ref:NM_001045548;ref:XM_001131460;ens:ENST00000332361;gb:XM_001133751
A_23_P104193	0.042393	1.53126	-0.356009	-0.777216	-0.710937	NM_133376	chr10:33237464..33237405	ITGB1	Homo sapiens integrin, beta 1 (fibronectin receptor, beta polypeptide, antigen CD29 includes MDF2, MSK12) (ITGB1), transcript variant 1E, mRNA [NM_133376]	GO:0006968(cellular defense response);GO:0007155(cell adhesion);GO:0007156(homophilic cell adhesion);GO:0007160(cell-matrix adhesion);GO:0007229(integrin-mediated signaling pathway);GO:0007275(multicellular organismal development);GO:0016477(cell migration)	GO:0001726(ruffle);GO:0008305(integrin complex);GO:0016020(membrane);GO:0016021(integral to membrane)	GO:0004872(receptor activity);GO:0005515(protein binding);GO:0042802(identical protein binding);GO:0046982(protein heterodimerization activity)	NM_133376	Hs.643813	ref:NM_133376;ref:NM_033668;ref:NM_033669;ref:NM_033667
A_24_P7785	0.0127262	2.01388	-0.87493	-0.91619	-1.23882		chr2:001551245..001551181	A_24_P7785
A_23_P90383	0.0417287	1.81021	0.562602	1.18518	0.820698	NM_000980	chr19:17833985..17834738	RPL18A	Homo sapiens ribosomal protein L18a (RPL18A), mRNA [NM_000980]	GO:0006412(translation)	GO:0005622(intracellular);GO:0005840(ribosome);GO:0005842(cytosolic large ribosomal subunit (sensu Eukaryota))	GO:0003723(RNA binding);GO:0003735(structural constituent of ribosome);GO:0005515(protein binding)	NM_000980	Hs.337766	ref:NM_000980;ref:NR_001593;gb:AY779046;ens:ENST00000222247
A_23_P115064	0.0140683	1.62397	0.563563	0.852551	0.682471	NM_001878	chr1:154936262..154936203	CRABP2	Homo sapiens cellular retinoic acid binding protein 2 (CRABP2), mRNA [NM_001878]	GO:0006355(regulation of transcription, DNA-dependent);GO:0006810(transport);GO:0007165(signal transduction);GO:0008544(epidermis development)		GO:0008289(lipid binding);GO:0016918(retinal binding)	NM_001878	Hs.405662	ref:NM_001878;ens:ENST00000368221;ens:ENST00000368222;gb:M68867
A_24_P913598	0.0113683	2.45575	-1.27694	-1.54663	-1.06492	S66917	chr11:128181555..128181614	S66917	EWS...FLI-1 {junction, translocation} [human, Ewing's sarcoma and malignant melanoma, mRNA PartialMutant, 3 genes, 78 nt]. [S66917]						gb:S66917
A_23_P42063	0.0122195	2.24377	-1.05236	-1.42541	-1.02001	AF090903	chr6:44508745..44508686	AF090903	Homo sapiens clone HQ0214 PRO0214 mRNA, complete cds. [AF090903]						gb:AF090903;thc:THC2486318
A_23_P86100	0.0389252	1.67758	0.536369	1.04107	0.661696	NM_001007255	chr1:159336660..159336719	KARCA1	Homo sapiens kelch/ankyrin repeat containing cyclin A1 interacting protein (KARCA1), transcript variant 2, mRNA [NM_001007255]				NM_001007255	Hs.507290	ref:NM_001007255;ref:NM_152366;ref:NM_001007256;gb:BC032482
A_23_P90339	0.00137589	1.96312	-0.923925	-0.951935	-1.04358	NM_007165	chr19:2199456..2199515	SF3A2	Homo sapiens splicing factor 3a, subunit 2, 66kDa (SF3A2), mRNA [NM_007165]	GO:0000389(nuclear mRNA 3'-splice site recognition);GO:0000398(nuclear mRNA splicing, via spliceosome);GO:0008380(RNA splicing)	GO:0005622(intracellular);GO:0005634(nucleus);GO:0005681(spliceosome);GO:0030532(small nuclear ribonucleoprotein complex)	GO:0003676(nucleic acid binding);GO:0008270(zinc ion binding);GO:0046872(metal ion binding)	NM_007165	Hs.115232	ref:NM_007165;ens:ENST00000221494;gb:DQ896781;gb:BC015804
A_24_P115490	0.000124977	5.1221	-2.40201	-2.35745	-2.31074	NM_000264	chr9:97247328..97247269	PTCH1	Homo sapiens patched homolog 1 (Drosophila) (PTCH1), mRNA [NM_000264]	GO:0007049(cell cycle);GO:0007165(signal transduction);GO:0007224(smoothened signaling pathway);GO:0008283(cell proliferation);GO:0009887(organ morphogenesis);GO:0009953(dorsal/ventral pattern formation);GO:0016485(protein processing);GO:0030326(embryonic limb morphogenesis);GO:0040015(negative regulation of body size);GO:0043109(regulation of smoothened activity);GO:0045786(negative regulation o…	GO:0005887(integral to plasma membrane);GO:0016020(membrane);GO:0016021(integral to membrane)	GO:0004872(receptor activity);GO:0005515(protein binding);GO:0008158(hedgehog receptor activity)	NM_000264	Hs.494538	ref:NM_000264;gb:U43148;ens:ENST00000331920;ens:ENST00000375275
A_24_P354468	0.0437207	1.51459	0.386813	0.833748	0.576207	NM_002106	chr4:101088651..101088592	H2AFZ	Homo sapiens H2A histone family, member Z (H2AFZ), mRNA [NM_002106]	GO:0006334(nucleosome assembly);GO:0007001(chromosome organization and biogenesis (sensu Eukaryota))	GO:0000786(nucleosome);GO:0005634(nucleus);GO:0005694(chromosome)	GO:0003677(DNA binding)	NM_002106	Hs.119192	ref:NM_002106;ens:ENST00000296417;gb:AK056803;gb:X52317
A_32_P218785	0.0438252	1.99997	-0.567036	-1.20819	-1.2247	BC042649	chr12:130348194..130348135	BC042649	Homo sapiens cDNA clone IMAGE:4826012. [BC042649]					Hs.538511	gb:BC042649;thc:THC2608383
A_32_P51905	0.0277397	1.56926	0.445893	0.825788	0.678565	NM_020444	chr5:175705892..175705834	KIAA1191	Homo sapiens KIAA1191 (KIAA1191), transcript variant 1, mRNA [NM_020444]				NM_020444	Hs.693648	ref:NM_020444;ref:NM_001079684;ref:NM_001079685;gb:BC017097
A_32_P170997	0.0024558	6.11244	-2.86748	-2.44657	-2.5212		chr17:62262132..62262073	THC2640160	Q3WBR5_9ACTO (Q3WBR5) Glycyl-tRNA synthetase, alpha subunit , partial (5%) [THC2640160]						thc:THC2640160
A_23_P147984	0.0043981	1.71083	-0.737531	-0.876558	-0.710003	NM_004238	chr2:230340241..230340182	TRIP12	Homo sapiens thyroid hormone receptor interactor 12 (TRIP12), mRNA [NM_004238]	GO:0006464(protein modification process);GO:0006512(ubiquitin cycle);GO:0016567(protein ubiquitination)	GO:0005575(cellular_component);GO:0005622(intracellular);GO:0005829(cytosol);GO:0043234(protein complex)	GO:0004842(ubiquitin-protein ligase activity);GO:0005488(binding);GO:0016874(ligase activity);GO:0046966(thyroid hormone receptor binding)	NM_004238	Hs.591633	ref:NM_004238;ens:ENST00000283943;gb:D28476;thc:THC2502771
A_23_P120941	0.000535009	3.23331	-1.77133	-1.65572	-1.65197	NM_001675	chr22:38247821..38247880	ATF4	Homo sapiens activating transcription factor 4 (tax-responsive enhancer element B67) (ATF4), transcript variant 1, mRNA [NM_001675]	GO:0006094(gluconeogenesis);GO:0006350(transcription);GO:0006355(regulation of transcription, DNA-dependent);GO:0006520(amino acid metabolic process);GO:0006950(response to stress);GO:0045944(positive regulation of transcription from RNA polymerase II promoter)	GO:0005634(nucleus);GO:0005737(cytoplasm)	GO:0003700(transcription factor activity);GO:0003704(specific RNA polymerase II transcription factor activity);GO:0016563(transcriptional activator activity);GO:0046983(protein dimerization activity)	NM_001675	Hs.496487	ref:NM_001675;ref:NM_182810;ens:ENST00000337304;gb:CR450353
A_32_P10589	0.00780876	3.43993	-2.08707	-1.70538	-1.55469		chr7:002366919..002366869	A_32_P10589
A_23_P306500	0.00215296	1.53232	0.566708	0.614634	0.665818	NM_033360	chr12:25249637..25249578	KRAS	Homo sapiens v-Ki-ras2 Kirsten rat sarcoma viral oncogene homolog (KRAS), transcript variant a, mRNA [NM_033360]	GO:0000074(regulation of progression through cell cycle);GO:0007264(small GTPase mediated signal transduction);GO:0007605(sensory perception of sound)	GO:0005622(intracellular);GO:0016020(membrane)	GO:0000166(nucleotide binding);GO:0003924(GTPase activity);GO:0005515(protein binding);GO:0005525(GTP binding)	NM_033360	Hs.505033	ref:NM_033360;ref:NM_004985;gb:BC010502;ens:ENST00000256078
A_23_P109026	0.000641928	3.82607	-1.84072	-2.00429	-1.96259	NM_022358	chr20:42813007..42813066	KCNK15	Homo sapiens potassium channel, subfamily K, member 15 (KCNK15), mRNA [NM_022358]	GO:0006811(ion transport);GO:0006813(potassium ion transport)	GO:0016020(membrane);GO:0016021(integral to membrane)	GO:0005244(voltage-gated ion channel activity);GO:0005267(potassium channel activity);GO:0030955(potassium ion binding)	NM_022358	Hs.528664	ref:NM_022358;ens:ENST00000372861;gb:AF294350;gb:AF294351
A_24_P936692	5.90611e-05	5.09295	-2.36387	-2.3691	-2.31253	BC033528	chr3:50273158..50273217	BC033528	Homo sapiens cDNA clone IMAGE:4822684. [BC033528]					Hs.506258	gb:BC033528;gb:AK125074;thc:THC2521097
A_23_P138725	0.0265006	1.67699	-0.968884	-0.540817	-0.727932		chr10:99467809..99467868	ENST00000285605	MARVEL domain-containing protein 1. [Source:Uniprot/SWISSPROT;Acc:Q9BSK0] [ENST00000285605]		GO:0016020(membrane);GO:0016021(integral to membrane)			Hs.209614	ens:ENST00000285605;gb:AF325259;gb:BC062544;gb:BC004995
A_24_P135628	0.0490661	1.50982	-0.334163	-0.797377	-0.651602		chr10:47239439..47239498	LOC728449	annexin A8 [Source:RefSeq_peptide;Acc:NP_001621] [ENST00000335083]				XM_001128973	Hs.463110	ens:ENST00000335083;ens:ENST00000374258;ens:ENST00000319426;gb:AK096715
A_24_P937528	8.01629e-06	4.71996	-2.22879	-2.25053	-2.237	AI803364	chr9:138740638..138740697	AI803364	AI803364 tc42b12.x1 Soares_total_fetus_Nb2HF8_9w Homo sapiens cDNA clone IMAGE:2067263 3', mRNA sequence [AI803364]					Hs.636619	gb:AI803364;gb:BM313875;gb:BE645078;gb:CK825910
A_23_P20075	0.00339218	2.01919	-0.898167	-1.0495	-1.09367	NM_013389	chr7:44518974..44518915	NPC1L1	Homo sapiens NPC1 (Niemann-Pick disease, type C1, gene)-like 1 (NPC1L1), mRNA [NM_013389]	GO:0006629(lipid metabolic process);GO:0006695(cholesterol biosynthetic process);GO:0008202(steroid metabolic process);GO:0030299(cholesterol absorption);GO:0030301(cholesterol transport);GO:0042157(lipoprotein metabolic process)	GO:0016020(membrane);GO:0016021(integral to membrane)	GO:0008158(hedgehog receptor activity)	NM_013389	Hs.567486	ref:NM_013389;gb:AY927603;gb:AF192522;thc:THC2474926
A_23_P96399	0.0294101	2.01813	-0.659201	-1.21839	-1.16146	AB027122	chrX:096186656..096186715	AB027122	Homo sapiens mRNA for HEIL2, complete cds. [AB027122]						gb:AB027122;thc:NP340944
A_23_P153549	0.000163609	4.17991	-2.07904	-2.012	-2.09937	NM_000836	chr19:53638833..53638892	GRIN2D	Homo sapiens glutamate receptor, ionotropic, N-methyl D-aspartate 2D (GRIN2D), mRNA [NM_000836]	GO:0006811(ion transport);GO:0007165(signal transduction)	GO:0005887(integral to plasma membrane);GO:0045211(postsynaptic membrane)	GO:0000287(magnesium ion binding);GO:0004872(receptor activity);GO:0004972(N-methyl-D-aspartate selective glutamate receptor activity);GO:0005216(ion channel activity);GO:0005234(glutamate-gated ion channel activity);GO:0005509(calcium ion binding)	NM_000836	Hs.445015	ref:NM_000836;ens:ENST00000263269;gb:U77783;gb:AB209292
A_32_P233278	0.00021333	3.69991	-1.84906	-1.94096	-1.87246		chr1:35507014..35507073	THC2723346	Q5VZL5_HUMAN (Q5VZL5) Zinc finger protein 262, complete [THC2723346]						thc:THC2723346
A_24_P20795	0.0351353	2.40096	-1.01455	-1.75019	-1.02609	NM_016358	chr5:1931393..1931334	IRX4	Homo sapiens iroquois homeobox protein 4 (IRX4), mRNA [NM_016358]	GO:0006355(regulation of transcription, DNA-dependent);GO:0007507(heart development)	GO:0005634(nucleus)	GO:0003700(transcription factor activity)	NM_016358	Hs.196927	ref:NM_016358;ens:ENST00000231357;ens:ENST00000382623;gb:AF124733
A_32_P191859	0.00273243	2.53873	-1.21621	-1.45907	-1.35703	NM_020382	chr12:122458710..122458769	SETD8	Homo sapiens SET domain containing (lysine methyltransferase) 8 (SETD8), mRNA [NM_020382]	GO:0016568(chromatin modification)	GO:0005634(nucleus)	GO:0008168(methyltransferase activity);GO:0016740(transferase activity);GO:0018024(histone-lysine N-methyltransferase activity)	NM_020382	Hs.443735	ref:NM_020382;gb:AY064546;gb:AY102937;ens:ENST00000330479
A_23_P59138	0.0186708	2.00169	-0.792539	-1.26399	-0.947131	NM_002701	chr6:31240216..31240157	POU5F1	Homo sapiens POU domain, class 5, transcription factor 1 (POU5F1), transcript variant 1, mRNA [NM_002701]	GO:0006355(regulation of transcription, DNA-dependent);GO:0009653(anatomical structure morphogenesis)	GO:0005634(nucleus)	GO:0003700(transcription factor activity);GO:0005515(protein binding)	NM_002701	Hs.249184	ref:NM_002701;ref:NM_203289;gb:Z11898;gb:BC020712
A_24_P159648	0.00766492	1.90638	-0.828788	-1.09297	-0.870753	NM_006340	chr17:76693079..76694500	BAIAP2	Homo sapiens BAI1-associated protein 2 (BAIAP2), transcript variant 3, mRNA [NM_006340]	GO:0007409(axonogenesis);GO:0008286(insulin receptor signaling pathway)	GO:0005737(cytoplasm);GO:0005886(plasma membrane)	GO:0008022(protein C-terminus binding);GO:0008093(cytoskeletal adaptor activity)	NM_006340	Hs.128316	ref:NM_006340;gb:BC014020;gb:BC002495;gb:BC032559
A_23_P106258	0.000453438	2.89015	-1.54913	-1.46785	-1.57645	NM_207117	chr14:99865988..99866047	C14orf68	Homo sapiens chromosome 14 open reading frame 68 (C14orf68), mRNA [NM_207117]	GO:0006810(transport)	GO:0005743(mitochondrial inner membrane);GO:0016020(membrane);GO:0016021(integral to membrane)	GO:0005215(transporter activity);GO:0005488(binding)	NM_207117	Hs.108268	ref:NM_207117;gb:AK092001;gb:AB073385;ens:ENST00000361529
A_23_P127663	0.00301216	4.08673	-2.24944	-1.88121	-1.9622	NM_024081	chr11:32831592..32831651	PRRG4	Homo sapiens proline rich Gla (G-carboxyglutamic acid) 4 (transmembrane) (PRRG4), mRNA [NM_024081]	GO:0008150(biological_process)	GO:0005576(extracellular region);GO:0016020(membrane);GO:0016021(integral to membrane)	GO:0003674(molecular_function);GO:0005509(calcium ion binding)	NM_024081	Hs.471695	ref:NM_024081;ens:ENST00000257836;gb:AF326351;gb:BC010052
A_24_P671490	0.0124634	2.03291	-1.21168	-1.04511	-0.813847	AL080208	chr5:118550745..118550804	AL080208	Homo sapiens mRNA; cDNA DKFZp586C1523 (from clone DKFZp586C1523) [AL080208]					Hs.671980	gb:AL080208;thc:THC2508579
A_32_P200820	0.000882512	5.39797	-2.577	-2.36285	-2.35741			A_32_P200820
A_32_P205110	0.00204236	3.12392	-1.72471	-1.71055	-1.49482	NM_001453	chr6:1558857..1558916	FOXC1	Homo sapiens forkhead box C1 (FOXC1), mRNA [NM_001453]	GO:0001503(ossification);GO:0001541(ovarian follicle development);GO:0001657(ureteric bud development);GO:0001701(in utero embryonic development);GO:0001822(kidney development);GO:0006350(transcription);GO:0006355(regulation of transcription, DNA-dependent);GO:0007219(Notch signaling pathway);GO:0007420(brain development);GO:0007507(heart development);GO:0008354(germ cell migration);GO:0030199(co…	GO:0005634(nucleus);GO:0005720(nuclear heterochromatin)	GO:0003700(transcription factor activity);GO:0008134(transcription factor binding);GO:0008301(DNA bending activity);GO:0016563(transcriptional activator activity)	NM_001453	Hs.348883	ref:NM_001453;ens:ENST00000380874;gb:AK021858;thc:THC2495614
A_24_P90923	0.0174371	1.6165	-0.507722	-0.776772	-0.794122		chr16:87754339..87754398	C16orf81	Uncharacterized protein C16orf81. [Source:Uniprot/SPTREMBL;Acc:Q8N9R0] [ENST00000321214]						ens:ENST00000321214;gb:AK094020;gb:AX748415;thc:THC2487935
A_24_P418517	0.000716899	3.78521	-1.84469	-2.01858	-1.89785	XR_018240	chr13:67304031..67304009	LOC390411	PREDICTED: Homo sapiens similar to nucleophosmin 1 isoform 1 (LOC390411), mRNA [XR_018240]				XR_017511	Hs.646622	gb:XR_018240;ref:XR_017511
A_23_P408822	4.12915e-05	5.07203	-2.37119	-2.33634	-2.32017	NM_145663	chr17:40184334..40184393	DBF4B	Homo sapiens DBF4 homolog B (S. cerevisiae) (DBF4B), transcript variant 1, mRNA [NM_145663]			GO:0003676(nucleic acid binding);GO:0008270(zinc ion binding);GO:0016301(kinase activity)	NM_145663	Hs.369998	ref:NM_145663;ens:ENST00000315005;gb:AK125771;gb:AF448801
A_24_P75245	0.000516643	3.60535	-1.93375	-1.81648	-1.80018		chr7:5322184..5322125	TNRC18	Trinucleotide repeat-containing protein 18 (Long CAG trinucleotide repeat-containing protein 79) (Fragment). [Source:Uniprot/SPTREMBL;Acc:O15417] [ENST00000328270]			GO:0003677(DNA binding)	XM_376618	Hs.556754	ens:ENST00000328270;gb:U80753;thc:THC2511394;thc:THC2505898
A_23_P150935	0.00102587	2.46582	1.23411	1.37802	1.29407	NM_005480	chr12:48011683..48011742	TROAP	Homo sapiens trophinin associated protein (tastin) (TROAP), mRNA [NM_005480]	GO:0007155(cell adhesion)	GO:0005737(cytoplasm)	GO:0005515(protein binding)	NM_005480	Hs.524399	ref:NM_005480;ens:ENST00000257909;gb:U04810;gb:BC032583
A_32_P203585	0.00157152	3.95779	-1.84408	-1.99349	-2.11652	AA807824	chr22:37856908..37856967	AA807824	AA807824 nu96g07.s1 NCI_CGAP_Pr22 Homo sapiens cDNA clone IMAGE:1218588 3', mRNA sequence [AA807824]					Hs.356416	gb:AA807824;gb:BU584670;gb:AI678586;gb:AA948556
A_24_P286013	0.00166958	1.7511	0.743733	0.827974	0.853075	NM_005339	chr4:39456380..39456439	HIP2	Homo sapiens huntingtin interacting protein 2 (HIP2), mRNA [NM_005339]	GO:0006355(regulation of transcription, DNA-dependent);GO:0006464(protein modification process);GO:0006511(ubiquitin-dependent protein catabolic process);GO:0006512(ubiquitin cycle)	GO:0005634(nucleus)	GO:0003700(transcription factor activity);GO:0004842(ubiquitin-protein ligase activity);GO:0005515(protein binding);GO:0016874(ligase activity)	NM_005339	Hs.50308	ref:NM_005339;ens:ENST00000388973;ens:ENST00000388974;ens:ENST00000295963
A_24_P256155	0.00027811	4.21919	-2.13263	-2.08487	-2.0134	XM_372331	chr10:126126163..126126104	NKX1-2	PREDICTED: Homo sapiens NK1 transcription factor related, locus 2 (Drosophila) (NKX1-2), mRNA [XM_372331]	GO:0006355(regulation of transcription, DNA-dependent)	GO:0005634(nucleus)	GO:0003700(transcription factor activity)	XM_372331		ref:XM_372331;ref:XM_940698
A_24_P777694	0.00807778	3.15726	-1.81078	-1.80652	-1.35871		chr5:70527923..70527982	THC2546394	CB157062 K-EST0216106 L17N670205n1 Homo sapiens cDNA clone L17N670205n1-8-G06 5', mRNA sequence [CB157062]					Hs.655223	thc:THC2546394;gb:CB157062;gb:BE349470
A_24_P251704	0.0186769	2.3321	-1.56027	-1.04912	-1.05549	NM_003262	chr3:171197298..171197357	TLOC1	Homo sapiens translocation protein 1 (TLOC1), mRNA [NM_003262]	GO:0006605(protein targeting);GO:0006613(cotranslational protein targeting to membrane);GO:0015031(protein transport)	GO:0005783(endoplasmic reticulum);GO:0016020(membrane);GO:0016021(integral to membrane)	GO:0004872(receptor activity);GO:0008565(protein transporter activity)	NM_003262	Hs.592561	ref:NM_003262;gb:AK057365;gb:BC089399;ens:ENST00000337002
A_24_P570583	0.000393714	3.28595	-1.65224	-1.76841	-1.72828	NR_003127	chr19:61580974..61581033	ZNF542	Homo sapiens zinc finger protein 542 (ZNF542) on chromosome 19 [NR_003127]	GO:0006350(transcription);GO:0006355(regulation of transcription, DNA-dependent)	GO:0005622(intracellular);GO:0005634(nucleus)	GO:0003677(DNA binding);GO:0008270(zinc ion binding);GO:0046872(metal ion binding)	NR_003127	Hs.467326	ref:NR_003127;ens:ENST00000356456;gb:BX647919;gb:AK097128
A_24_P135242	0.0130895	3.63752	-2.27282	-1.54392	-1.77214		chr7:107938128..107938187	A_24_P135242
A_24_P84419	0.00722499	3.49487	-2.08141	-1.54797	-1.78633	NM_003371	chr9:135617347..135617288	VAV2	Homo sapiens vav 2 oncogene (VAV2), mRNA [NM_003371]	GO:0007242(intracellular signaling cascade);GO:0035023(regulation of Rho protein signal transduction)	GO:0005622(intracellular)	GO:0005085(guanyl-nucleotide exchange factor activity);GO:0005089(Rho guanyl-nucleotide exchange factor activity);GO:0005515(protein binding);GO:0008270(zinc ion binding);GO:0019992(diacylglycerol binding);GO:0046872(metal ion binding)	NM_003371	Hs.369921	ref:NM_003371;ens:ENST00000343203;ens:ENST00000371846;ens:ENST00000371851
A_24_P903715	0.000739608	3.13177	-1.73661	-1.60204	-1.60228		chrY:012857352..012857411	A_24_P903715
A_24_P355609	0.00140516	2.69845	-1.48603	-1.32465	-1.48572	NM_145015	chr11:68529572..68529513	MRGPRF	Homo sapiens MAS-related GPR, member F (MRGPRF), mRNA [NM_145015]	GO:0007165(signal transduction);GO:0007186(G-protein coupled receptor protein signaling pathway)	GO:0016020(membrane);GO:0016021(integral to membrane)	GO:0001584(rhodopsin-like receptor activity);GO:0004872(receptor activity)	NM_145015	Hs.118513	ref:NM_145015;gb:AK075492;gb:BC016964;ens:ENST00000309099
A_23_P252825	0.0405647	1.54388	0.702736	0.804106	0.372848	NM_012235	chr3:47430537..47430478	SCAP	Homo sapiens SREBF chaperone (SCAP), mRNA [NM_012235]	GO:0006629(lipid metabolic process);GO:0006994(sterol depletion response, SREBP target gene transcriptional activation);GO:0008202(steroid metabolic process);GO:0008203(cholesterol metabolic process);GO:0045541(negative regulation of cholesterol biosynthetic process);GO:0045716(positive regulation of low-density lipoprotein receptor biosynthetic process)	GO:0005783(endoplasmic reticulum);GO:0005794(Golgi apparatus);GO:0016020(membrane);GO:0016021(integral to membrane)	GO:0051082(unfolded protein binding)	NM_012235	Hs.531789	ref:NM_012235;gb:BC027207;ens:ENST00000265565;ens:ENST00000320017
A_32_P47538	0.00659519	1.9775	1.14424	0.903079	0.903707	BC037919	chr17_random:669702..669761	BC037919	Homo sapiens cDNA clone IMAGE:5278089. [BC037919]					Hs.638786	gb:BC037919;gb:BM686055;thc:THC2506750
A_23_P165380	0.00689894	2.08158	-0.910636	-1.21593	-1.04648	NM_014617	chr2:208733982..208733923	CRYGA	Homo sapiens crystallin, gamma A (CRYGA), mRNA [NM_014617]	GO:0001654(eye development);GO:0007601(visual perception)		GO:0005212(structural constituent of eye lens)	NM_014617	Hs.122566	ref:NM_014617;ens:ENST00000304502;gb:BC114456;gb:EF426311
A_24_P125690	0.0391848	2.03544	0.684466	1.40579	0.985763	NM_023937	chr19:17278290..17278349	MRPL34	Homo sapiens mitochondrial ribosomal protein L34 (MRPL34), nuclear gene encoding mitochondrial protein, mRNA [NM_023937]	GO:0006412(translation)	GO:0005622(intracellular);GO:0005739(mitochondrion);GO:0005762(mitochondrial large ribosomal subunit);GO:0005840(ribosome)	GO:0003735(structural constituent of ribosome);GO:0045182(translation regulator activity)	NM_023937	Hs.515242	ref:NM_023937;ens:ENST00000252602;gb:AB049652;gb:BC021801
A_24_P923704	0.0028767	2.29077	-1.07548	-1.21688	-1.29513	AF321778	chr11:1252548..1252607	AF321778	Homo sapiens unknown mRNA. [AF321778]					Hs.368527	gb:AF321778
A_24_P342591	0.00098286	3.61129	-1.88702	-1.93139	-1.73913	NM_012102	chr1:8335632..8335573	RERE	Homo sapiens arginine-glutamic acid dipeptide (RE) repeats (RERE), transcript variant 1, mRNA [NM_012102]	GO:0006350(transcription);GO:0006355(regulation of transcription, DNA-dependent);GO:0006607(NLS-bearing substrate import into nucleus);GO:0007275(multicellular organismal development)	GO:0005634(nucleus)	GO:0003700(transcription factor activity);GO:0008267(poly-glutamine tract binding);GO:0008270(zinc ion binding);GO:0046872(metal ion binding)	NM_012102	Hs.463041	ref:NM_012102;ref:NM_001042681;ref:NM_001042682;ens:ENST00000337907
A_23_P37870	0.0411746	2.11378	1.48153	1.05903	0.69892	NM_005861	chr16:672420..672479	STUB1	Homo sapiens STIP1 homology and U-box containing protein 1 (STUB1), mRNA [NM_005861]	GO:0000209(protein polyubiquitination);GO:0006457(protein folding);GO:0030579(ubiquitin-dependent SMAD protein catabolic process);GO:0031398(positive regulation of protein ubiquitination);GO:0043161(proteasomal ubiquitin-dependent protein catabolic process)	GO:0000151(ubiquitin ligase complex);GO:0005737(cytoplasm);GO:0031371(ubiquitin conjugating enzyme complex)	GO:0004842(ubiquitin-protein ligase activity);GO:0016874(ligase activity);GO:0030191(Hsp70/Hsc70 protein inhibitor activity);GO:0030544(Hsp70 protein binding);GO:0030674(protein binding, bridging);GO:0030911(TPR domain binding);GO:0042803(protein homodimerization activity);GO:0046332(SMAD binding)	NM_005861	Hs.592081	ref:NM_005861;gb:BC017178;gb:DQ893185;ens:ENST00000219548
A_24_P59297	0.000861001	4.71957	-2.11352	-2.26632	-2.33612	AF161344	chr1:158146719..158146660	AF161344	Homo sapiens HSPC081 mRNA, partial cds. [AF161344]					Hs.649555	gb:AF161344;gb:AF150159;gb:AV741371;thc:THC2649776
A_32_P70341	0.000190534	2.81979	-1.50011	-1.52887	-1.45778		chr22:27610177..27610118	THC2722749	Q4RTW1_TETNG (Q4RTW1) Chromosome 12 SCAF14996, whole genome shotgun sequence. (Fragment), partial (77%) [THC2722749]						thc:THC2722749
A_24_P401270	0.00413643	2.84939	-1.69607	-1.47001	-1.36588	AK091259	chr8:11911546..11911605	LOC649294	Homo sapiens cDNA FLJ33940 fis, clone CTONG2018069. [AK091259]					Hs.588395	gb:AK091259;gb:AX746881;thc:THC2482594
A_23_P101893	0.00069414	3.69496	-1.86883	-1.97878	-1.80906	NM_032447	chr19:8043024..8042965	FBN3	Homo sapiens fibrillin 3 (FBN3), mRNA [NM_032447]		GO:0005578(proteinaceous extracellular matrix)	GO:0005201(extracellular matrix structural constituent);GO:0005509(calcium ion binding);GO:0019838(growth factor binding)	NM_032447	Hs.370362	ref:NM_032447;gb:AK131282;gb:AY165863;ens:ENST00000270509
A_23_P376488	0.0105191	1.79052	0.99802	0.698269	0.824849	NM_000594	chr6:31653816..31653875	TNF	Homo sapiens tumor necrosis factor (TNF superfamily, member 2) (TNF), mRNA [NM_000594]	GO:0000060(protein import into nucleus, translocation);GO:0000122(negative regulation of transcription from RNA polymerase II promoter);GO:0001932(regulation of protein amino acid phosphorylation);GO:0006006(glucose metabolic process);GO:0006355(regulation of transcription, DNA-dependent);GO:0006915(apoptosis);GO:0006916(anti-apoptosis);GO:0006959(humoral immune response);GO:0007159(leukocyte adh…	GO:0005615(extracellular space);GO:0005625(soluble fraction);GO:0005886(plasma membrane);GO:0016021(integral to membrane)	GO:0005125(cytokine activity);GO:0005164(tumor necrosis factor receptor binding);GO:0005515(protein binding)	NM_000594	Hs.241570	ref:NM_000594;ens:ENST00000376122;ens:ENST00000383302;ens:ENST00000383496
A_24_P471099	0.00215485	6.81984	-3.02718	-2.64767	-2.63436		chr15:018410049..018410108	A_24_P471099
A_23_P129629	0.0385128	1.55711	-0.75963	-0.776205	-0.380774	NM_005954	chr16:55182434..55182492	MT3	Homo sapiens metallothionein 3 (MT3), mRNA [NM_005954]	GO:0001666(response to hypoxia);GO:0006118(electron transport);GO:0006875(metal ion homeostasis);GO:0008283(cell proliferation);GO:0019430(removal of superoxide radicals);GO:0030308(negative regulation of cell growth);GO:0050774(negative regulation of dendrite morphogenesis)	GO:0008021(synaptic vesicle)	GO:0005507(copper ion binding);GO:0008270(zinc ion binding);GO:0009055(electron carrier activity);GO:0016209(antioxidant activity);GO:0046872(metal ion binding)	NM_005954	Hs.73133	ref:NM_005954;ens:ENST00000200691;gb:D13365;gb:BC013081
A_23_P215198	0.040164	2.00582	1.22883	0.589564	1.19418	NM_018264	chr7:66341646..66341705	TYW1	Homo sapiens tRNA-yW synthesizing protein 1 homolog (S. cerevisiae) (TYW1), mRNA [NM_018264]	GO:0006118(electron transport);GO:0008033(tRNA processing)		GO:0005506(iron ion binding);GO:0009055(electron carrier activity);GO:0010181(FMN binding);GO:0046872(metal ion binding)	NM_018264	Hs.520917	ref:NM_018264;gb:AK022917;gb:BC051888;ens:ENST00000361660
A_32_P94444	0.0473606	1.56559	-0.507251	-0.494299	-0.938559	NM_002770	chr7:142182272..142182331	PRSS2	Homo sapiens protease, serine, 2 (trypsin 2) (PRSS2), transcript variant 1, mRNA [NM_002770]	GO:0006508(proteolysis);GO:0007586(digestion);GO:0030307(positive regulation of cell growth);GO:0030574(collagen catabolic process);GO:0045785(positive regulation of cell adhesion)	GO:0005576(extracellular region);GO:0005615(extracellular space);GO:0031012(extracellular matrix)	GO:0004295(trypsin activity);GO:0005509(calcium ion binding);GO:0005515(protein binding);GO:0008233(peptidase activity)	NM_002770	Hs.622865	ref:NM_002770;ref:NM_002771;ref:NR_001296;gb:BC103998
A_23_P113994	0.00418218	3.00701	-1.51109	-1.46149	-1.79241	NM_018240	chr1:156332026..156332085	KIRREL	Homo sapiens kin of IRRE like (Drosophila) (KIRREL), mRNA [NM_018240]	GO:0007155(cell adhesion)	GO:0016020(membrane);GO:0016021(integral to membrane)	GO:0004872(receptor activity);GO:0005515(protein binding)	NM_018240	Hs.657006	ref:NM_018240;gb:AK022708;gb:AY302131;ens:ENST00000360089
A_23_P331028	0.00123762	2.28324	1.10727	1.23594	1.23005	AK025280	chr12:114928776..114928717	THRAP2	Homo sapiens cDNA: FLJ21627 fis, clone COL08058. [AK025280]	GO:0006350(transcription);GO:0006355(regulation of transcription, DNA-dependent)	GO:0005634(nucleus)	GO:0004872(receptor activity)		Hs.631495	gb:AK025280;gb:AK124495;gb:AK075323;ens:ENST00000361390
A_32_P61061	0.0103266	5.82765	-3.06305	-2.25892	-2.30678	NM_178230	chr1:146421806..146421747	PPIAL4	Homo sapiens peptidylprolyl isomerase A (cyclophilin A)-like 4 (PPIAL4), mRNA [NM_178230]	GO:0006457(protein folding)		GO:0003755(peptidyl-prolyl cis-trans isomerase activity);GO:0016853(isomerase activity)	NM_178230	Hs.573713	ref:NM_178230;ref:NR_000030;ens:ENST00000356912;ens:ENST00000312958
A_32_P18523	5.58991e-05	4.81205	-2.23359	-2.27672	-2.28964	AI064892	chr1:158531244..158532181	AI064892	AI064892 HA0699 Human fetal liver cDNA library Homo sapiens cDNA, mRNA sequence [AI064892]					Hs.162121	gb:AI064892;gb:CN346883;gb:BF759378;gb:BG999432
A_24_P341408	0.000208578	5.50572	-2.42896	-2.53191	-2.42192		chr5:076877157..076877216	A_24_P341408
A_23_P37244	0.00510249	1.68543	0.795338	0.645914	0.818101	NM_003082	chr14:61331716..61331775	SNAPC1	Homo sapiens small nuclear RNA activating complex, polypeptide 1, 43kDa (SNAPC1), mRNA [NM_003082]	GO:0006350(transcription);GO:0006355(regulation of transcription, DNA-dependent);GO:0006366(transcription from RNA polymerase II promoter);GO:0006383(transcription from RNA polymerase III promoter)	GO:0005634(nucleus)	GO:0003677(DNA binding)	NM_003082	Hs.179312	ref:NM_003082;ens:ENST00000216294;gb:BC019038;gb:BC014984
A_24_P255609	0.00325447	2.55225	-1.20784	-1.37485	-1.47263		chr1:47999773..47999714	ENST00000324745	Homo sapiens mRNA for FLJ00388 protein. [AK090467]					Hs.61504	ens:ENST00000324745;gb:AK090467;thc:THC2611627
A_23_P212954	0.0275856	2.37148	-0.823496	-1.47129	-1.44258	NM_006798	chr4:70547414..70547355	UGT2A1	Homo sapiens UDP glucuronosyltransferase 2 family, polypeptide A1 (UGT2A1), mRNA [NM_006798]	GO:0007608(sensory perception of smell);GO:0008152(metabolic process);GO:0009593(detection of chemical stimulus);GO:0050896(response to stimulus)	GO:0005783(endoplasmic reticulum);GO:0005792(microsome);GO:0016020(membrane);GO:0016021(integral to membrane)	GO:0015020(glucuronosyltransferase activity)	NM_006798	Hs.225950	ref:NM_006798;ens:ENST00000286604;gb:AJ006054;thc:THC2486820
A_23_P15944	0.022621	1.88591	0.732577	1.19047	0.822737	NM_018696	chr18:46767370..46767429	ELAC1	Homo sapiens elaC homolog 1 (E. coli) (ELAC1), mRNA [NM_018696]	GO:0008033(tRNA processing)	GO:0005634(nucleus)	GO:0004519(endonuclease activity);GO:0008270(zinc ion binding);GO:0016787(hydrolase activity);GO:0046872(metal ion binding)	NM_018696	Hs.657360	ref:NM_018696;ens:ENST00000269466;gb:DQ892785;gb:DQ896032
A_24_P480206	0.00414577	2.06508	-1.18125	-0.983144	-0.974211	XM_001128654	chr18:73214433..73214492	LOC728864	PREDICTED: Homo sapiens similar to Mucin-2 precursor (Intestinal mucin 2) (LOC728864), mRNA [XM_001128654]				XM_001128654		ref:XM_001128654
A_23_P27353	0.000816544	4.63306	-2.09754	-2.31588	-2.22247	NM_007163	chr18:41516568..41516627	SLC14A2	Homo sapiens solute carrier family 14 (urea transporter), member 2 (SLC14A2), mRNA [NM_007163]	GO:0006810(transport);GO:0015840(urea transport)	GO:0005624(membrane fraction);GO:0016020(membrane);GO:0016021(integral to membrane)	GO:0015204(urea transporter activity)	NM_007163	Hs.660605	ref:NM_007163;gb:BC110445;gb:BC110446;gb:X96969
A_24_P321525	0.00399165	4.49172	-2.40569	-1.92994	-2.16617	NM_032918	chr12:15152237..15152178	RERG	Homo sapiens RAS-like, estrogen-regulated, growth inhibitor (RERG), mRNA [NM_032918]	GO:0007264(small GTPase mediated signal transduction);GO:0008285(negative regulation of cell proliferation);GO:0009725(response to hormone stimulus);GO:0030308(negative regulation of cell growth)	GO:0005622(intracellular);GO:0005634(nucleus);GO:0005829(cytosol)	GO:0000166(nucleotide binding);GO:0003924(GTPase activity);GO:0005525(GTP binding);GO:0019003(GDP binding);GO:0030331(estrogen receptor binding)	NM_032918	Hs.199487	ref:NM_032918;ens:ENST00000256953;gb:AF339750;gb:BC007997
A_23_P933	0.0310263	1.56011	0.748915	0.410382	0.765636	NM_015485	chr1:95485026..95485085	RWDD3	Homo sapiens RWD domain containing 3 (RWDD3), mRNA [NM_015485]	GO:0006464(protein modification process);GO:0006512(ubiquitin cycle)		GO:0019787(small conjugating protein ligase activity)	NM_015485	Hs.547236	ref:NM_015485;ens:ENST00000263893;ens:ENST00000370202;gb:CR533493
A_23_P80700	0.00191159	3.22926	-1.57183	-1.67498	-1.8268	AK023765	chr3:47354883..47354942	KLHL18	Homo sapiens cDNA FLJ13703 fis, clone PLACE2000246, weakly similar to RING CANAL PROTEIN. [AK023765]			GO:0005515(protein binding)		Hs.517946	gb:AK023765;thc:THC2472953
A_23_P432610	0.00898548	1.52567	0.560672	0.542374	0.725292	NM_153029	chr16:47130400..47130341	N4BP1	Homo sapiens Nedd4 binding protein 1 (N4BP1), mRNA [NM_153029]		GO:0005634(nucleus)		NM_153029	Hs.511839	ref:NM_153029;gb:AK124782;gb:AK056383;ens:ENST00000262384
A_23_P151595	0.013268	1.63707	-0.711988	-0.567377	-0.853981	NM_006032	chr14:23617003..23617062	CPNE6	Homo sapiens copine VI (neuronal) (CPNE6), mRNA [NM_006032]	GO:0006629(lipid metabolic process);GO:0007268(synaptic transmission);GO:0007399(nervous system development);GO:0016192(vesicle-mediated transport)	GO:0005624(membrane fraction);GO:0030424(axon);GO:0030425(dendrite)	GO:0001786(phosphatidylserine binding);GO:0005215(transporter activity);GO:0005509(calcium ion binding)	NM_006032	Hs.6132	ref:NM_006032;ens:ENST00000216775;gb:AK125195;gb:AL137688
A_23_P56069	0.0385499	2.08537	0.638161	1.33687	1.20587	NM_015578	chr19:39411765..39411824	LSM14A	Homo sapiens LSM14A, SCD6 homolog A (S. cerevisiae) (LSM14A), mRNA [NM_015578]				NM_015578	Hs.407368	ref:NM_015578;ens:ENST00000324222;gb:AK127401;gb:AK027643
A_32_P59262	0.0491452	3.18846	-2.17781	-0.9165	-1.92427		chr12:074727491..074727550	THC2580884	BM986990 UI-H-CO0-aqe-h-08-0-UI.s1 NCI_CGAP_Sub9 Homo sapiens cDNA clone IMAGE:3104077 3', mRNA sequence [BM986990]					Hs.524599	thc:THC2580884;gb:BM986990;gb:CB118080;gb:AI365165
A_32_P161667	0.00358016	3.98347	-1.87016	-2.23324	-1.87868		chr16:74698802..74698743	THC2684446							thc:THC2684446
A_24_P124097	0.0254199	1.66755	-0.65207	-0.586559	-0.974573	NM_022833	chr9:129309127..129309068	FAM129B	Homo sapiens family with sequence similarity 129, member B (FAM129B), transcript variant 1, mRNA [NM_022833]				NM_022833	Hs.522401	ref:NM_022833;ref:NM_001035534;gb:AB210016;gb:BC067366
A_23_P167417	0.0299066	2.17194	0.973472	0.872819	1.51065	NM_015455	chr5:179936201..179936260	CNOT6	Homo sapiens CCR4-NOT transcription complex, subunit 6 (CNOT6), mRNA [NM_015455]	GO:0006350(transcription);GO:0006355(regulation of transcription, DNA-dependent)	GO:0005634(nucleus)	GO:0000287(magnesium ion binding);GO:0003723(RNA binding);GO:0004527(exonuclease activity);GO:0005515(protein binding);GO:0016787(hydrolase activity)	NM_015455	Hs.654984	ref:NM_015455;gb:BC027476;gb:AK023599;ens:ENST00000261951
A_24_P744148	0.000362251	5.06022	-2.29592	-2.42826	-2.29342	BC009800	chr4:110570965..110570906	BC009800	Homo sapiens cDNA clone IMAGE:4049873. [BC009800]					Hs.518927	gb:BC009800;thc:THC2676219
A_23_P71440	0.033939	1.61023	0.673148	0.469595	0.919069	NM_001002296	chr8:41487338..41487397	GOLGA7	Homo sapiens golgi autoantigen, golgin subfamily a, 7 (GOLGA7), transcript variant 2, mRNA [NM_001002296]		GO:0016020(membrane)		NM_001002296	Hs.654773	ref:NM_001002296;ref:NM_016099;gb:BC001227;ens:ENST00000276530
A_23_P393627	0.000126576	5.2832	-2.45541	-2.3763	-2.37252	NM_138693	chr7:130068171..130068112	KLF14	Homo sapiens Kruppel-like factor 14 (KLF14), mRNA [NM_138693]	GO:0006350(transcription);GO:0006355(regulation of transcription, DNA-dependent)	GO:0005622(intracellular);GO:0005634(nucleus)	GO:0003677(DNA binding);GO:0008270(zinc ion binding);GO:0046872(metal ion binding)	NM_138693	Hs.125240	ref:NM_138693;gb:AF490374;thc:THC2719556
A_23_P37942	0.0040483	3.10359	-1.439	-1.79561	-1.66719	NM_021195	chr16:3005315..3005256	CLDN6	Homo sapiens claudin 6 (CLDN6), mRNA [NM_021195]	GO:0016338(calcium-independent cell-cell adhesion)	GO:0005886(plasma membrane);GO:0005923(tight junction);GO:0016021(integral to membrane)	GO:0005198(structural molecule activity);GO:0042802(identical protein binding)	NM_021195	Hs.533779	ref:NM_021195;ens:ENST00000328796;gb:AY358480;gb:BC008934
A_24_P224469	0.00122706	4.77862	-2.09848	-2.34106	-2.33025	NM_145068	chr17:3366503..3364660	TRPV3	Homo sapiens transient receptor potential cation channel, subfamily V, member 3 (TRPV3), mRNA [NM_145068]	GO:0006811(ion transport);GO:0006816(calcium ion transport);GO:0009266(response to temperature stimulus)	GO:0016020(membrane);GO:0016021(integral to membrane)	GO:0005262(calcium channel activity);GO:0005509(calcium ion binding)	NM_145068	Hs.446255	ref:NM_145068;gb:BC104866;gb:AY118267;ens:ENST00000301365
A_24_P323805	0.02597	1.53543	0.807179	0.458336	0.590412		chr4:043106956..043106893	A_24_P323805
A_23_P354217	0.00503805	3.50379	-1.59994	-1.78272	-2.04409	NM_153266	chr11:65820419..65820478	TMEM151	Homo sapiens transmembrane protein 151 (TMEM151), mRNA [NM_153266]		GO:0016020(membrane);GO:0016021(integral to membrane)		NM_153266	Hs.399779	ref:NM_153266;ens:ENST00000327259;gb:BC033898;gb:AL834459
A_23_P206059	0.00504857	2.60471	1.55086	1.38287	1.20964	NM_003981	chr15:89310489..89310430	PRC1	Homo sapiens protein regulator of cytokinesis 1 (PRC1), transcript variant 1, mRNA [NM_003981]	GO:0000022(mitotic spindle elongation);GO:0000910(cytokinesis);GO:0007049(cell cycle)	GO:0005634(nucleus);GO:0005876(spindle microtubule)	GO:0005515(protein binding)	NM_003981	Hs.567385	ref:NM_003981;ref:NM_199414;ref:NM_199413;gb:BC005140
A_32_P132356	0.0133981	4.08127	-2.03129	-2.43881	-1.61696		chr7:5435704..5435763	THC2635710							thc:THC2635710
A_24_P42107	0.0476929	1.72879	-0.448761	-0.86621	-1.05432		chr11:000421249..000421190	A_24_P42107
A_23_P140967	0.0139975	1.97502	-1.16938	-1.0105	-0.765725	NM_000243	chr16:3232836..3232777	MEFV	Homo sapiens Mediterranean fever (MEFV), mRNA [NM_000243]	GO:0006954(inflammatory response)	GO:0005622(intracellular);GO:0005634(nucleus);GO:0005856(cytoskeleton);GO:0005874(microtubule);GO:0005875(microtubule associated complex)	GO:0003779(actin binding);GO:0008270(zinc ion binding);GO:0046872(metal ion binding)	NM_000243	Hs.632221	ref:NM_000243;ens:ENST00000219596;ens:ENST00000339854;gb:Y14441
A_23_P59163	0.0207496	2.13888	-1.36576	-0.810561	-1.11425	NM_004381	chr6:32191513..32191454	CREBL1	Homo sapiens cAMP responsive element binding protein-like 1 (CREBL1), mRNA [NM_004381]	GO:0006350(transcription);GO:0006355(regulation of transcription, DNA-dependent);GO:0006986(response to unfolded protein);GO:0007165(signal transduction)	GO:0005622(intracellular);GO:0005634(nucleus);GO:0005783(endoplasmic reticulum);GO:0016020(membrane);GO:0016021(integral to membrane)	GO:0003700(transcription factor activity);GO:0046983(protein dimerization activity)	NM_004381	Hs.42853	ref:NM_004381;gb:U31903;ens:ENST00000375203;ens:ENST00000293709
A_23_P8055	0.000148159	2.64995	-1.38658	-1.44009	-1.39123	NM_007243	chr6:30764199..30764140	NRM	Homo sapiens nurim (nuclear envelope membrane protein) (NRM), mRNA [NM_007243]				NM_007243	Hs.519993	ref:NM_007243;ens:ENST00000259953;ens:ENST00000376421;ens:ENST00000383398
A_24_P934546	0.00248388	4.23913	-2.24465	-2.11763	-1.88903	NM_003013	chr4:154922029..154921970	SFRP2	Homo sapiens secreted frizzled-related protein 2 (SFRP2), mRNA [NM_003013]	GO:0001756(somitogenesis);GO:0007275(multicellular organismal development);GO:0016055(Wnt receptor signaling pathway);GO:0030154(cell differentiation)			NM_003013	Hs.481022	ref:NM_003013;ens:ENST00000274063;gb:AY359001;gb:BC008666
A_24_P931673	0.0136849	3.54727	-2.25825	-1.5973	-1.62457			A_24_P931673
A_23_P375	0.00304652	1.69129	0.682374	0.764789	0.827201	NM_018101	chr1:37947736..37947795	CDCA8	Homo sapiens cell division cycle associated 8 (CDCA8), mRNA [NM_018101]	GO:0007049(cell cycle);GO:0007067(mitosis);GO:0051301(cell division)	GO:0000775(chromosome, pericentric region);GO:0005634(nucleus);GO:0005694(chromosome);GO:0043234(protein complex)	GO:0005515(protein binding)	NM_018101	Hs.524571	ref:NM_018101;ens:ENST00000327331;ens:ENST00000373055;gb:AK022104
A_24_P40907	0.0454886	1.76596	1.03938	0.460818	0.961147	NM_203453	chr9:4655048..4655107	PPAPDC2	Homo sapiens phosphatidic acid phosphatase type 2 domain containing 2 (PPAPDC2), mRNA [NM_203453]		GO:0016020(membrane);GO:0016021(integral to membrane)	GO:0016787(hydrolase activity)	NM_203453	Hs.107510	ref:NM_203453;ens:ENST00000381883;gb:AK074672;gb:AK128369
A_32_P11764	0.000216191	5.27585	-2.32903	-2.43917	-2.43		chr3:50026205..50026146	THC2655508	Q4SPR8_TETNG (Q4SPR8) Chromosome 16 SCAF14537, whole genome shotgun sequence. (Fragment), partial (16%) [THC2655508]						thc:THC2655508
A_23_P6464	0.000805963	4.30239	-2.19901	-1.99402	-2.12239	NM_003560	chr22:36837880..36837821	PLA2G6	Homo sapiens phospholipase A2, group VI (cytosolic, calcium-independent) (PLA2G6), transcript variant 1, mRNA [NM_003560]	GO:0006644(phospholipid metabolic process);GO:0008219(cell death);GO:0016042(lipid catabolic process)	GO:0005737(cytoplasm);GO:0016020(membrane)	GO:0004623(phospholipase A2 activity);GO:0016787(hydrolase activity)	NM_003560	Hs.170479	ref:NM_003560;ref:NM_001004426;ens:ENST00000335539;ens:ENST00000332509
A_32_P163233	0.0213147	1.83909	-1.03734	-0.620303	-0.979326		chr4:171247449..171247508	THC2699738	BC031068 AADAT protein {Homo sapiens} (exp=-1; wgp=0; cg=0), partial (8%) [THC2699738]						thc:THC2699738
A_24_P118247	0.00707559	1.76901	-0.73215	-0.776968	-0.959697	NM_001012762	chr16:87307606..87307665	LOC348180	Homo sapiens hypothetical protein LOC348180 (LOC348180), transcript variant 2, mRNA [NM_001012762]				NM_001012762	Hs.592074	ref:NM_001012762;ref:NM_001012759;gb:BC063512;ens:ENST00000312060
A_23_P367676	0.0268417	1.52864	0.6611	0.760024	0.415613	NM_015477	chr15:73450697..73450638	SIN3A	Homo sapiens SIN3 homolog A, transcription regulator (yeast) (SIN3A), mRNA [NM_015477]	GO:0006350(transcription);GO:0045892(negative regulation of transcription, DNA-dependent)	GO:0005634(nucleus)	GO:0005515(protein binding)	NM_015477	Hs.513039	ref:NM_015477;ens:ENST00000360439;gb:AK074903;gb:AF418569
A_23_P35591	0.0286297	1.77434	0.942469	0.542849	0.99652	NM_016046	chr10:99186219..99186160	EXOSC1	Homo sapiens exosome component 1 (EXOSC1), mRNA [NM_016046]	GO:0006364(rRNA processing)	GO:0000178(exosome (RNase complex));GO:0005634(nucleus);GO:0005730(nucleolus)	GO:0003723(RNA binding);GO:0004527(exonuclease activity);GO:0005515(protein binding);GO:0016787(hydrolase activity)	NM_016046	Hs.632089	ref:NM_016046;gb:BC022067;ens:ENST00000370902;ens:ENST00000370886
A_23_P210829	0.00594603	1.61983	0.735922	0.589146	0.76247	NM_018257	chr20:62377454..62377513	PCMTD2	Homo sapiens protein-L-isoaspartate (D-aspartate) O-methyltransferase domain containing 2 (PCMTD2), mRNA [NM_018257]	GO:0006464(protein modification process)		GO:0004719(protein-L-isoaspartate (D-aspartate) O-methyltransferase activity)	NM_018257	Hs.473317	ref:NM_018257;ens:ENST00000356590;ens:ENST00000266078;gb:AK126700
A_23_P158817	0.00409058	1.74899	-0.74212	-0.908874	-0.768576	AK130614	chr14:105180647..105180588	IGH@	Homo sapiens cDNA FLJ27104 fis, clone SPL04981, highly similar to Ig gamma-2 chain C region. [AK130614]		GO:0042612(MHC class I protein complex)			Hs.510635	gb:AK130614;gb:BC024289;gb:BC067091;gb:BC051328
A_23_P157371	0.00954638	1.8137	0.772401	0.776432	1.02798	NM_014888	chr7:120777663..120777604	FAM3C	Homo sapiens family with sequence similarity 3, member C (FAM3C), transcript variant 1, mRNA [NM_014888]	GO:0008150(biological_process)	GO:0005576(extracellular region)	GO:0005125(cytokine activity)	NM_014888	Hs.434053	ref:NM_014888;ref:NM_001040020;ens:ENST00000359943;gb:DQ786255
A_24_P306754	0.0197058	2.8916	-1.36784	-1.96425	-1.26351		chr1:169906468..169906404	A_24_P306754
A_23_P53668	0.0397725	1.70178	0.510878	0.735741	1.05453	NM_006166	chr12:103036074..103036015	NFYB	Homo sapiens nuclear transcription factor Y, beta (NFYB), mRNA [NM_006166]	GO:0006350(transcription);GO:0045893(positive regulation of transcription, DNA-dependent)	GO:0005622(intracellular);GO:0005634(nucleus);GO:0016602(CCAAT-binding factor complex)	GO:0003700(transcription factor activity);GO:0005515(protein binding)	NM_006166	Hs.84928	ref:NM_006166;ens:ENST00000240055;thc:THC2521875;thc:THC2501361
A_23_P434710	8.24884e-06	5.26409	-2.38939	-2.40995	-2.38921	NM_001008709	chr11:66924944..66924885	PPP1CA	Homo sapiens protein phosphatase 1, catalytic subunit, alpha isoform (PPP1CA), transcript variant 3, mRNA [NM_001008709]	GO:0005975(carbohydrate metabolic process);GO:0005977(glycogen metabolic process);GO:0006470(protein amino acid dephosphorylation);GO:0007049(cell cycle);GO:0051301(cell division)		GO:0000163(protein phosphatase type 1 activity);GO:0004721(phosphoprotein phosphatase activity);GO:0005506(iron ion binding);GO:0005515(protein binding);GO:0016787(hydrolase activity);GO:0030145(manganese ion binding);GO:0046872(metal ion binding)	NM_001008709	Hs.183994	ref:NM_001008709;ref:NM_002708;ref:NM_206873;ens:ENST00000376745
A_23_P436266	0.0131512	3.18589	-2.00718	-1.33645	-1.67146	AF062385	chr9:133364305..133364246	AF062385	Homo sapiens LQFBS-1 mRNA, complete cds. [AF062385]					Hs.495349	gb:AF062385;gb:BC051879;thc:THC2559784
A_23_P97339	0.014329	2.19395	-1.28414	-0.859654	-1.2568	NM_004696	chr1:110723120..110723061	SLC16A4	Homo sapiens solute carrier family 16, member 4 (monocarboxylic acid transporter 5) (SLC16A4), mRNA [NM_004696]	GO:0006810(transport);GO:0015718(monocarboxylic acid transport)	GO:0005624(membrane fraction);GO:0005887(integral to plasma membrane);GO:0016020(membrane)	GO:0005215(transporter activity);GO:0008028(monocarboxylic acid transporter activity);GO:0015293(symporter activity)	NM_004696	Hs.351306	ref:NM_004696;ens:ENST00000369779;gb:AK223307;gb:AK129985
A_23_P144627	0.000234652	4.58246	-2.25264	-2.13623	-2.19949	NM_018933	chr5:140576162..140576221	PCDHB13	Homo sapiens protocadherin beta 13 (PCDHB13), mRNA [NM_018933]	GO:0007155(cell adhesion);GO:0007156(homophilic cell adhesion);GO:0007268(synaptic transmission);GO:0007416(synaptogenesis);GO:0016339(calcium-dependent cell-cell adhesion)	GO:0016020(membrane);GO:0016021(integral to membrane)	GO:0005509(calcium ion binding);GO:0005515(protein binding)	NM_018933	Hs.283803	ref:NM_018933;ens:ENST00000378107;gb:AF152492;gb:AY358427
A_24_P461389	0.00226927	2.71889	-1.56033	-1.32189	-1.44683	AU119088	chr20:48132782..48132065	AU119088	AU119088 AU119088 HEMBA1 Homo sapiens cDNA clone HEMBA1005012 5', mRNA sequence [AU119088]					Hs.420529	gb:AU119088
A_23_P78750	0.0180593	2.21758	-1.1289	-0.888458	-1.42959	NM_020309	chr19:54625387..54625328	SLC17A7	Homo sapiens solute carrier family 17 (sodium-dependent inorganic phosphate cotransporter), member 7 (SLC17A7), mRNA [NM_020309]	GO:0006810(transport);GO:0006817(phosphate transport)	GO:0016020(membrane);GO:0016021(integral to membrane)	GO:0005215(transporter activity);GO:0015319(sodium:inorganic phosphate symporter activity);GO:0015321(sodium-dependent phosphate transporter activity)	NM_020309	Hs.375616	ref:NM_020309;ens:ENST00000221485;gb:AB032436;gb:AK091061
A_23_P207742	0.0480508	1.89629	0.581068	0.883213	1.30527	NM_003250	chr17:35503534..35503593	THRA	Homo sapiens thyroid hormone receptor, alpha (erythroblastic leukemia viral (v-erb-a) oncogene homolog, avian) (THRA), transcript variant 2, mRNA [NM_003250]	GO:0001502(cartilage condensation);GO:0001503(ossification);GO:0006355(regulation of transcription, DNA-dependent);GO:0006366(transcription from RNA polymerase II promoter);GO:0008016(regulation of heart contraction);GO:0008150(biological_process);GO:0009887(organ morphogenesis);GO:0016481(negative regulation of transcription)	GO:0005634(nucleus)	GO:0003700(transcription factor activity);GO:0003707(steroid hormone receptor activity);GO:0004887(thyroid hormone receptor activity);GO:0005515(protein binding);GO:0008270(zinc ion binding);GO:0016564(transcriptional repressor activity);GO:0046872(metal ion binding)	NM_003250	Hs.724	ref:NM_003250;gb:BC035137;gb:J03239;ens:ENST00000264637
A_24_P235098	0.0014308	1.74064	-0.750176	-0.794058	-0.854622	NM_033260	chr6:1258952..1259011	FOXQ1	Homo sapiens forkhead box Q1 (FOXQ1), mRNA [NM_033260]	GO:0006350(transcription);GO:0006355(regulation of transcription, DNA-dependent);GO:0031069(hair follicle morphogenesis)	GO:0005634(nucleus)	GO:0003700(transcription factor activity)	NM_033260	Hs.591352	ref:NM_033260;ens:ENST00000380899;ens:ENST00000296839;gb:BC053850
A_23_P200361	0.0257922	2.12529	-1.18777	-0.741487	-1.33373	NM_001286	chr1:11823035..11823095	CLCN6	Homo sapiens chloride channel 6 (CLCN6), transcript variant ClC-6a, mRNA [NM_001286]	GO:0006811(ion transport);GO:0006821(chloride transport);GO:0006884(regulation of cell volume);GO:0007165(signal transduction)	GO:0016020(membrane);GO:0016021(integral to membrane)	GO:0005247(voltage-gated chloride channel activity);GO:0031404(chloride ion binding)	NM_001286	Hs.193043	ref:NM_001286;ref:NM_021736;ref:NM_021735;ref:NM_021737
A_24_P178011	0.00431357	2.078	-1.08407	-1.15856	-0.922959	M13930	chr8:128816997..128817056	MYC	Human c-myc-P64 mRNA, initiating from promoter P0, (HLmyc3.1) partial cds. [M13930]	GO:0001836(release of cytochrome c from mitochondria);GO:0006309(DNA fragmentation during apoptosis);GO:0006355(regulation of transcription, DNA-dependent);GO:0006357(regulation of transcription from RNA polymerase II promoter);GO:0006879(iron ion homeostasis);GO:0006919(caspase activation);GO:0007050(cell cycle arrest);GO:0008284(positive regulation of cell proliferation);GO:0008629(induction of…	GO:0005634(nucleus);GO:0005819(spindle)	GO:0003677(DNA binding);GO:0003700(transcription factor activity);GO:0005515(protein binding)		Hs.202453	gb:M13930;gb:M13929;thc:THC2541357
A_24_P504050	0.00383918	1.59424	0.643093	0.755433	0.620085	BX648484	chr16:74034810..74034751	TMEM170	Homo sapiens mRNA; cDNA DKFZp686O1555 (from clone DKFZp686O1555). [BX648484]		GO:0016021(integral to membrane)			Hs.487510	gb:BX648484;gb:BX647432;gb:BX648429;gb:BC031860
A_23_P96271	0.00315375	2.43128	-1.23388	-1.18774	-1.42354	NM_003803	chr18:3057225..3057166	MYOM1	Homo sapiens myomesin 1 (skelemin) 185kDa (MYOM1), mRNA [NM_003803]	GO:0006941(striated muscle contraction)	GO:0005863(striated muscle thick filament);GO:0030016(myofibril);GO:0030017(sarcomere)	GO:0008307(structural constituent of muscle)	NM_003803	Hs.464469	ref:NM_003803;ens:ENST00000356443;ens:ENST00000261606;gb:BC116183
A_23_P166269	0.000313115	5.41892	-2.35416	-2.49763	-2.46223	NM_058186	chr21:41642458..41642517	FAM3B	Homo sapiens family with sequence similarity 3, member B (FAM3B), transcript variant 1, mRNA [NM_058186]	GO:0030073(insulin secretion)	GO:0005576(extracellular region);GO:0005615(extracellular space);GO:0005783(endoplasmic reticulum)	GO:0005125(cytokine activity)	NM_058186	Hs.473877	ref:NM_058186;ref:NM_206964;gb:AJ409094;ens:ENST00000357985
A_23_P59210	0.00065078	5.53624	-2.35296	-2.48412	-2.56964	NM_000389	chr6:36762684..36762743	CDKN1A	Homo sapiens cyclin-dependent kinase inhibitor 1A (p21, Cip1) (CDKN1A), transcript variant 1, mRNA [NM_000389]	GO:0006974(response to DNA damage stimulus);GO:0007049(cell cycle);GO:0007050(cell cycle arrest);GO:0008285(negative regulation of cell proliferation);GO:0008629(induction of apoptosis by intracellular signals);GO:0009411(response to UV);GO:0030890(positive regulation of B cell proliferation);GO:0043066(negative regulation of apoptosis);GO:0043071(positive regulation of non-apoptotic programmed c…	GO:0000307(cyclin-dependent protein kinase holoenzyme complex);GO:0005634(nucleus);GO:0005829(cytosol)	GO:0004672(protein kinase activity);GO:0004861(cyclin-dependent protein kinase inhibitor activity);GO:0008270(zinc ion binding);GO:0016301(kinase activity);GO:0030332(cyclin binding);GO:0046872(metal ion binding)	NM_000389	Hs.370771	ref:NM_000389;ref:NM_078467;ens:ENST00000244741;ens:ENST00000373712
A_24_P772061	0.00307865	2.14386	-1.12566	-0.983824	-1.19115	NM_021130	chr7:44805831..44805890	PPIA	Homo sapiens peptidylprolyl isomerase A (cyclophilin A) (PPIA), mRNA [NM_021130]	GO:0006457(protein folding);GO:0045069(regulation of viral genome replication)		GO:0003755(peptidyl-prolyl cis-trans isomerase activity);GO:0016853(isomerase activity);GO:0042277(peptide binding);GO:0046790(virion binding);GO:0051082(unfolded protein binding)	NM_021130	Hs.356331	ref:NM_021130;ens:ENST00000355968;ens:ENST00000358455;ens:ENST00000244636
A_23_P116872	0.00371754	2.19078	-1.26241	-1.10462	-1.02731	NM_002723	chr12:11352478..11351398	PRB4	Homo sapiens proline-rich protein BstNI subfamily 4 (PRB4), mRNA [NM_002723]	GO:0007186(G-protein coupled receptor protein signaling pathway);GO:0008150(biological_process)	GO:0005576(extracellular region);GO:0005615(extracellular space);GO:0016021(integral to membrane)	GO:0001584(rhodopsin-like receptor activity);GO:0003674(molecular_function)	NM_002723	Hs.528651	ref:NM_002723;ens:ENST00000279575;gb:BC130386;gb:K03207
A_32_P107125	0.016438	2.94616	-1.77815	-1.1546	-1.74376		chr16:85333045..85333104	THC2761218	CN167_HUMAN (Q9P1J3) Protein C14orf167, partial (18%) [THC2761218]						thc:THC2761218
A_24_P92367	0.0142687	1.57627	0.795393	0.653311	0.520841	NM_001017964	chr22:20312583..20312524	LOC150223	Homo sapiens LOC150223 protein (LOC150223), mRNA [NM_001017964]				NM_001017964	Hs.355952	ref:NM_001017964;gb:BC110075;gb:BC133043;ens:ENST00000292778
A_23_P400406	0.0144717	3.12697	-1.87151	-1.24593	-1.81685	NM_175873	chr5:132178777..132178836	ANKRD43	Homo sapiens ankyrin repeat domain 43 (ANKRD43), mRNA [NM_175873]				NM_175873	Hs.13308	ref:NM_175873;gb:BC104771;ens:ENST00000361633;ens:ENST00000378693
A_23_P417942	0.0262448	3.02837	1.51531	2.09205	1.18827	NM_001024948	chr1:93792496..93792555	FNBP1L	Homo sapiens formin binding protein 1-like (FNBP1L), transcript variant 1, mRNA [NM_001024948]	GO:0006412(translation);GO:0006897(endocytosis)	GO:0005622(intracellular);GO:0005840(ribosome);GO:0005856(cytoskeleton);GO:0016020(membrane)	GO:0003723(RNA binding);GO:0003735(structural constituent of ribosome);GO:0008289(lipid binding);GO:0031072(heat shock protein binding)	NM_001024948	Hs.134060	ref:NM_001024948;ref:NM_017737;gb:AK000282;ens:ENST00000370253
A_23_P123164	0.016247	1.8013	-0.637084	-1.00316	-0.906874	NR_002140	chr7:142469842..142469783	OR6W1P	Homo sapiens olfactory receptor, family 6, subfamily W, member 1 pseudogene (OR6W1P) on chromosome 7 [NR_002140]	GO:0007165(signal transduction);GO:0007186(G-protein coupled receptor protein signaling pathway);GO:0007608(sensory perception of smell);GO:0050896(response to stimulus)	GO:0016020(membrane);GO:0016021(integral to membrane)	GO:0004872(receptor activity);GO:0004984(olfactory receptor activity)	NR_002140	Hs.339818	ref:NR_002140;gb:BC069382;ens:ENST00000378175;ens:ENST00000340373
A_23_P1782	0.00826286	3.14851	-1.79947	-1.35206	-1.81247	NM_002231	chr11:44597472..44597531	CD82	Homo sapiens CD82 molecule (CD82), transcript variant 1, mRNA [NM_002231]		GO:0005886(plasma membrane);GO:0005887(integral to plasma membrane);GO:0016021(integral to membrane)	GO:0005515(protein binding)	NM_002231	Hs.527778	ref:NM_002231;ref:NM_001024844;ens:ENST00000227155;ens:ENST00000342935
A_24_P123632	0.00164327	5.084	-2.36793	-2.4988	-2.17116	AF034174	chr6:34362966..34362907	AF034174	AF034174 Human mRNA (Tripodis and Ragoussis) Homo sapiens cDNA clone ntcon3 contig, mRNA sequence [AF034174]					Hs.597332	gb:AF034174
A_23_P61202	0.00260296	2.01886	1.05779	1.07256	0.910271	NM_058190	chr21:45217583..45221056	C21orf70	Homo sapiens chromosome 21 open reading frame 70 (C21orf70), mRNA [NM_058190]				NM_058190	Hs.410830	ref:NM_058190;gb:AF391114;gb:AF391113;ens:ENST00000291634
A_23_P167168	0.00519719	3.06859	-1.76725	-1.69868	-1.38681	NM_144646	chr4:71740797..71740738	IGJ	Homo sapiens immunoglobulin J polypeptide, linker protein for immunoglobulin alpha and mu polypeptides (IGJ), mRNA [NM_144646]	GO:0006955(immune response)	GO:0005576(extracellular region)	GO:0003823(antigen binding)	NM_144646	Hs.643431	ref:NM_144646;ens:ENST00000254801;gb:BC038982;gb:BX648421
A_32_P83997	0.000625691	4.09587	-2.00035	-2.13425	-1.96792	NM_201430	chr11:63205613..63205672	RTN3	Homo sapiens reticulon 3 (RTN3), transcript variant 4, mRNA [NM_201430]	GO:0006810(transport);GO:0006888(ER to Golgi vesicle-mediated transport);GO:0006915(apoptosis)	GO:0005615(extracellular space);GO:0005783(endoplasmic reticulum);GO:0016020(membrane);GO:0016021(integral to membrane)		NM_201430	Hs.473761	ref:NM_201430;ref:NM_006054;ref:NM_201429;ref:NM_201428
A_23_P44993	0.00356997	5.55946	-2.70081	-2.1956	-2.52843	NM_006755	chr11:753424..753483	TALDO1	Homo sapiens transaldolase 1 (TALDO1), mRNA [NM_006755]	GO:0005975(carbohydrate metabolic process);GO:0006098(pentose-phosphate shunt);GO:0008152(metabolic process)	GO:0005737(cytoplasm)	GO:0003824(catalytic activity);GO:0004801(transaldolase activity);GO:0005515(protein binding);GO:0016740(transferase activity)	NM_006755	Hs.438678	ref:NM_006755;gb:BC009680;ens:ENST00000319006;ens:ENST00000382382
A_23_P416212	0.00364573	3.16516	-1.55409	-1.56937	-1.86337	NM_033194	chr17:37528674..37528733	HSPB9	Homo sapiens heat shock protein, alpha-crystallin-related, B9 (HSPB9), mRNA [NM_033194]			GO:0005515(protein binding)	NM_033194	Hs.620611	ref:NM_033194;gb:BC093991;gb:AK093488;ens:ENST00000355067
A_23_P81612	0.044063	2.45852	1.63628	1.51886	0.738238	NM_003135	chr5:112231115..112231174	SRP19	Homo sapiens signal recognition particle 19kDa (SRP19), mRNA [NM_003135]	GO:0006605(protein targeting);GO:0006613(cotranslational protein targeting to membrane)	GO:0005786(signal recognition particle, endoplasmic reticulum targeting);GO:0030529(ribonucleoprotein complex)	GO:0008312(7S RNA binding)	NM_003135	Hs.637001	ref:NM_003135;ens:ENST00000282999;ens:ENST00000379648;gb:AK130591
A_32_P10936	0.00484345	2.44591	-1.1102	-1.3854	-1.37552	NM_004061	chr5:21787130..21787069	CDH12	Homo sapiens cadherin 12, type 2 (N-cadherin 2) (CDH12), mRNA [NM_004061]	GO:0007155(cell adhesion);GO:0007156(homophilic cell adhesion)	GO:0016020(membrane);GO:0016021(integral to membrane)	GO:0005509(calcium ion binding);GO:0005515(protein binding)	NM_004061	Hs.113684	ref:NM_004061;ens:ENST00000382254;ens:ENST00000284308;gb:L33477
A_32_P96272	0.0051605	5.05359	-2.16454	-2.173	-2.67439	NM_178230	chr1:146421835..146421777	PPIAL4	Homo sapiens peptidylprolyl isomerase A (cyclophilin A)-like 4 (PPIAL4), mRNA [NM_178230]	GO:0006457(protein folding)		GO:0003755(peptidyl-prolyl cis-trans isomerase activity);GO:0016853(isomerase activity)	NM_178230	Hs.573713	ref:NM_178230;ref:NR_000030;ens:ENST00000356912;ens:ENST00000312958
A_32_P110390	0.00873582	2.69535	-1.61721	-1.16922	-1.50499	NM_173490	chr5:72460042..72460101	TMEM171	Homo sapiens transmembrane protein 171 (TMEM171), mRNA [NM_173490]		GO:0016020(membrane);GO:0016021(integral to membrane)		NM_173490	Hs.162246	ref:NM_173490;gb:BC035310;gb:BC018083;ens:ENST00000287773
A_32_P67060	0.000477803	5.10259	-2.2818	-2.32026	-2.45163	BC027978	chr7:22732366..22732307	LOC541472	Homo sapiens hypothetical LOC541472, mRNA (cDNA clone IMAGE:3463942), complete cds. [BC027978]					Hs.512234	gb:BC027978;ens:ENST00000325042;thc:THC2483695
A_24_P6294	0.000142778	3.86224	-1.94368	-1.91227	-1.99236		chrX:109306177..109306236	TMEM164	Transmembrane protein 164. [Source:Uniprot/SWISSPROT;Acc:Q5U3C3] [ENST00000372073]		GO:0016020(membrane);GO:0016021(integral to membrane)			Hs.496572	ens:ENST00000372073;ens:ENST00000372072;gb:AK000180;gb:BC071977
A_23_P371787	0.0406551	1.84279	0.770348	1.24038	0.63494	NM_014734	chr14:69251331..69251390	KIAA0247	Homo sapiens KIAA0247 (KIAA0247), mRNA [NM_014734]	GO:0008150(biological_process)	GO:0005575(cellular_component);GO:0016020(membrane);GO:0016021(integral to membrane)	GO:0003674(molecular_function)	NM_014734	Hs.440025	ref:NM_014734;ens:ENST00000342745;gb:D87434;gb:BC064697
A_24_P323778	0.0233189	7.16675	-2.10435	-2.78812	-3.63148		chr21:021122657..021122598	A_24_P323778
A_23_P80377	0.0222593	2.42744	-1.50592	-0.893059	-1.43933	NM_007229	chr22:41596618..41596559	PACSIN2	Homo sapiens protein kinase C and casein kinase substrate in neurons 2 (PACSIN2), mRNA [NM_007229]	GO:0006886(intracellular protein transport);GO:0006897(endocytosis);GO:0030036(actin cytoskeleton organization and biogenesis)	GO:0005737(cytoplasm)	GO:0005215(transporter activity)	NM_007229	Hs.162877	ref:NM_007229;gb:AL136845;ens:ENST00000263246;ens:ENST00000337959
A_24_P770721	0.00048183	5.6745	-2.41566	-2.49274	-2.60508	AI655321	chr22:35310749..35310808	AI655321	tt12h09.x1 NCI_CGAP_GC6 Homo sapiens cDNA clone IMAGE:2240609 3', mRNA sequence [AI655321]					Hs.197693	gb:AI655321
A_23_P139050	0.00574242	4.71115	-2.55377	-1.97145	-2.18301	NM_001002918	chr11:123694792..123694733	OR8D2	Homo sapiens olfactory receptor, family 8, subfamily D, member 2 (OR8D2), mRNA [NM_001002918]	GO:0007165(signal transduction);GO:0007186(G-protein coupled receptor protein signaling pathway);GO:0007608(sensory perception of smell);GO:0050896(response to stimulus)	GO:0016020(membrane);GO:0016021(integral to membrane)	GO:0004872(receptor activity);GO:0004984(olfactory receptor activity)	NM_001002918	Hs.504212	ref:NM_001002918;ens:ENST00000357438;gb:AF162668;thc:NP1472418
A_23_P82461	0.000432337	2.96164	-1.6264	-1.51439	-1.5584		chr7:21452275..21452334	THC2489404	Q4SR78_TETNG (Q4SR78) Chromosome 11 SCAF14528, whole genome shotgun sequence, partial (13%) [THC2489404]						thc:THC2489404
A_23_P434301	0.0124118	2.71729	-1.13008	-1.67476	-1.52166	NM_002823	chr2:232285961..232286020	PTMA	Homo sapiens prothymosin, alpha (gene sequence 28) (PTMA), mRNA [NM_002823]	GO:0000074(regulation of progression through cell cycle);GO:0006350(transcription);GO:0007275(multicellular organismal development)	GO:0005634(nucleus)		NM_002823	Hs.459927	ref:NM_002823;gb:M14630;ens:ENST00000377096;ens:ENST00000341369
A_23_P62270	0.00174413	2.29584	1.27823	1.21268	1.10616	NM_004187	chrX:53238390..53238331	JARID1C	Homo sapiens jumonji, AT rich interactive domain 1C (JARID1C), mRNA [NM_004187]	GO:0008150(biological_process)	GO:0005575(cellular_component);GO:0005622(intracellular);GO:0005634(nucleus)	GO:0003674(molecular_function);GO:0003677(DNA binding);GO:0005515(protein binding);GO:0008270(zinc ion binding);GO:0046872(metal ion binding)	NM_004187	Hs.631768	ref:NM_004187;gb:BC054499;ens:ENST00000375401;ens:ENST00000375383
A_23_P348911	0.000557697	5.17119	-2.4371	-2.2592	-2.41518	BC032412	chr2:43308528..43308587	MGC40574	Homo sapiens hypothetical protein MGC40574, mRNA (cDNA clone MGC:40574 IMAGE:5216225), complete cds. [BC032412]					Hs.194480	gb:BC032412;gb:DQ891567;gb:DQ894757;ens:ENST00000313029
A_23_P61826	0.0190875	1.75469	-1.01867	-0.626786	-0.788196	NM_020993	chr12:120981874..120981933	BCL7A	Homo sapiens B-cell CLL/lymphoma 7A (BCL7A), transcript variant 1, mRNA [NM_020993]			GO:0003779(actin binding)	NM_020993	Hs.530970	ref:NM_020993;ref:NM_001024808;ens:ENST00000261822;gb:BC094723
A_23_P4400	6.92162e-05	5.54041	-2.50703	-2.46691	-2.43604	NM_033059	chr17_random:235384..235443	KRTAP4-14	Homo sapiens keratin associated protein 4-14 (KRTAP4-14), mRNA [NM_033059]		GO:0045095(keratin filament)		NM_033059	Hs.307015	ref:NM_033059;gb:BC126131;gb:BC130562;gb:AJ406944
A_23_P82169	0.0280389	1.55695	-0.488078	-0.851147	-0.576955	NM_003107	chr6:21704964..21705023	SOX4	Homo sapiens SRY (sex determining region Y)-box 4 (SOX4), mRNA [NM_003107]	GO:0006350(transcription);GO:0006355(regulation of transcription, DNA-dependent);GO:0031017(exocrine pancreas development)	GO:0005634(nucleus)	GO:0003700(transcription factor activity)	NM_003107	Hs.643910	ref:NM_003107;ens:ENST00000244745;ens:ENST00000378570;gb:X70683
A_23_P112406	0.00283243	2.26723	1.22082	1.26446	1.05751	NM_012087	chr9:134923333..134923392	GTF3C5	Homo sapiens general transcription factor IIIC, polypeptide 5, 63kDa (GTF3C5), mRNA [NM_012087]	GO:0006350(transcription);GO:0006383(transcription from RNA polymerase III promoter)	GO:0000127(transcription factor TFIIIC complex);GO:0005634(nucleus)	GO:0003677(DNA binding);GO:0003709(RNA polymerase III transcription factor activity)	NM_012087	Hs.495417	ref:NM_012087;gb:AK097295;gb:AK000194;ens:ENST00000372108
A_24_P6227	0.00315674	1.85328	-0.903116	-0.797478	-0.969652	NM_017848	chrX:54226094..54226035	FAM120C	Homo sapiens family with sequence similarity 120C (FAM120C), mRNA [NM_017848]				NM_017848	Hs.675423	ref:NM_017848;gb:BC016138;gb:AY150025;ens:ENST00000328235
A_24_P780393	0.00162674	3.00234	-1.57791	-1.47947	-1.70089		chr2:000477998..000478057	A_24_P780393
A_23_P117363	0.000334887	4.96349	-2.38461	-2.3114	-2.23805	NM_001756	chr14:93840442..93840383	SERPINA6	Homo sapiens serpin peptidase inhibitor, clade A (alpha-1 antiproteinase, antitrypsin), member 6 (SERPINA6), mRNA [NM_001756]	GO:0006810(transport)		GO:0004867(serine-type endopeptidase inhibitor activity);GO:0005496(steroid binding);GO:0008289(lipid binding)	NM_001756	Hs.532635	ref:NM_001756;ens:ENST00000341584;gb:J02943;gb:BC056259
A_23_P144378	0.0315694	1.679	1.00535	0.694394	0.543064	NM_032217	chr4:74203310..74200480	ANKRD17	Homo sapiens ankyrin repeat domain 17 (ANKRD17), transcript variant 1, mRNA [NM_032217]	GO:0006298(mismatch repair)		GO:0003723(RNA binding);GO:0005524(ATP binding);GO:0030983(mismatched DNA binding)	NM_032217	Hs.601206	ref:NM_032217;ref:NM_198889;ens:ENST00000389454;ens:ENST00000389453
A_24_P373877	0.00794532	3.68231	-2.05341	-1.54337	-2.04505	NM_003180	chr19:60376513..60376454	SYT5	Homo sapiens synaptotagmin V (SYT5), mRNA [NM_003180]	GO:0006810(transport);GO:0007268(synaptic transmission)	GO:0008021(synaptic vesicle);GO:0016020(membrane);GO:0016021(integral to membrane);GO:0043005(neuron projection);GO:0043025(cell soma);GO:0045202(synapse);GO:0048471(perinuclear region of cytoplasm)	GO:0005215(transporter activity);GO:0005509(calcium ion binding)	NM_003180	Hs.631566	ref:NM_003180;ens:ENST00000354308;gb:BC046157;gb:AK125182
A_24_P222022	7.75902e-05	5.54878	-2.48556	-2.42958	-2.50137	NM_015659	chr16:11849068..11848185	RSL1D1	Homo sapiens ribosomal L1 domain containing 1 (RSL1D1), mRNA [NM_015659]	GO:0006412(translation)	GO:0005622(intracellular);GO:0005634(nucleus);GO:0005840(ribosome)	GO:0003735(structural constituent of ribosome);GO:0005515(protein binding)	NM_015659	Hs.401842	ref:NM_015659;ens:ENST00000355674;gb:AL049999;gb:BC070325
A_24_P835549	0.0238276	2.3717	-1.41012	-0.855862	-1.47178	AK093277	chr14:22462245..22462304	AK093277	Homo sapiens cDNA FLJ35958 fis, clone TESTI2012394. [AK093277]					Hs.655707	gb:AK093277;thc:THC2507895
A_24_P417162	0.0465669	1.63939	0.412096	0.955134	0.772241	NM_005647	chrX:9647472..9647531	TBL1X	Homo sapiens transducin (beta)-like 1X-linked (TBL1X), mRNA [NM_005647]	GO:0006350(transcription);GO:0006355(regulation of transcription, DNA-dependent);GO:0006512(ubiquitin cycle);GO:0007165(signal transduction);GO:0007601(visual perception);GO:0007605(sensory perception of sound)	GO:0005634(nucleus)		NM_005647	Hs.495656	ref:NM_005647;ens:ENST00000217964;gb:Y12781;thc:THC2514999
A_24_P42389	0.000567458	4.53231	-2.09342	-2.17422	-2.2731	NM_207320	chrX:69200230..69200289	OTUD6A	Homo sapiens OTU domain containing 6A (OTUD6A), mRNA [NM_207320]				NM_207320	Hs.447381	ref:NM_207320;ens:ENST00000338352;gb:AK098697;thc:THC2491103
A_23_P71649	0.00912346	1.87852	-0.832035	-1.0842	-0.812561	NM_005592	chr9:112602896..112602955	MUSK	Homo sapiens muscle, skeletal, receptor tyrosine kinase (MUSK), mRNA [NM_005592]	GO:0006468(protein amino acid phosphorylation);GO:0007169(transmembrane receptor protein tyrosine kinase signaling pathway);GO:0007275(multicellular organismal development);GO:0007517(muscle development)	GO:0005887(integral to plasma membrane);GO:0016020(membrane)	GO:0000166(nucleotide binding);GO:0004713(protein-tyrosine kinase activity);GO:0004714(transmembrane receptor protein tyrosine kinase activity);GO:0004872(receptor activity);GO:0005524(ATP binding);GO:0016740(transferase activity)	NM_005592	Hs.521653	ref:NM_005592;gb:BC109098;gb:BC109099;ens:ENST00000374448
A_32_P34920	0.0121043	1.83472	1.02622	0.906662	0.693799	NM_004472	chr5:72778251..72778192	FOXD1	Homo sapiens forkhead box D1 (FOXD1), mRNA [NM_004472]	GO:0006350(transcription);GO:0006355(regulation of transcription, DNA-dependent)	GO:0005634(nucleus)	GO:0003700(transcription factor activity);GO:0008301(DNA bending activity)	NM_004472	Hs.519385	ref:NM_004472;gb:U59832;thc:THC2557194;thc:THC2472554
A_23_P86421	0.00954472	1.84492	-0.905293	-0.723282	-1.02211	NM_005437	chr10:51259438..51259497	NCOA4	Homo sapiens nuclear receptor coactivator 4 (NCOA4), mRNA [NM_005437]	GO:0006350(transcription);GO:0007169(transmembrane receptor protein tyrosine kinase signaling pathway);GO:0008584(male gonad development);GO:0030521(androgen receptor signaling pathway);GO:0045893(positive regulation of transcription, DNA-dependent)	GO:0005634(nucleus)	GO:0003713(transcription coactivator activity);GO:0004872(receptor activity);GO:0005515(protein binding);GO:0050681(androgen receptor binding)	NM_005437	Hs.643658	ref:NM_005437;gb:BC001562;gb:BC012736;ens:ENST00000344348
A_24_P630109	0.00431956	1.91112	-1.05544	-0.853819	-0.893996	AF007192		AF007192	Homo sapiens SIB 297 intestinal mucin (MUC3) mRNA, partial cds. [AF007192]						gb:AF007192;thc:THC2669322
A_23_P60534	0.0299781	1.74449	0.64637	1.08675	0.675296	NM_130459	chr9:129533774..129533715	TOR2A	Homo sapiens torsin family 2, member A (TOR2A), mRNA [NM_130459]	GO:0051085(chaperone cofactor-dependent protein folding)	GO:0005783(endoplasmic reticulum)	GO:0000166(nucleotide binding);GO:0005179(hormone activity);GO:0005524(ATP binding);GO:0017111(nucleoside-triphosphatase activity)	NM_130459	Hs.444106	ref:NM_130459;gb:AK092388;gb:AK075520;gb:BC080527
A_32_P83221	0.00489523	3.36975	-1.66392	-1.99585	-1.59816	BE064950	chr17:1273194..1273253	BE064950	BE064950 RC1-BT0313-130400-016-d09 BT0313 Homo sapiens cDNA, mRNA sequence [BE064950]					Hs.638121	gb:BE064950;gb:BX371858
A_23_P372962	0.000157312	5.33104	-2.46748	-2.41318	-2.36259	NM_144670	chr12:8911901..8912132	A2ML1	Homo sapiens alpha-2-macroglobulin-like 1 (A2ML1), mRNA [NM_144670]			GO:0004866(endopeptidase inhibitor activity)	NM_144670	Hs.620532	ref:NM_144670;gb:BC093840;gb:AK122624;ens:ENST00000311537
A_23_P127727	0.00295238	4.50983	-2.40501	-2.01629	-2.09792	NM_001039396	chr11:58734767..58734708	MPEG1	Homo sapiens macrophage expressed gene 1 (MPEG1), mRNA [NM_001039396]				NM_001039396	Hs.693683	ref:NM_001039396;gb:AK074166;gb:AK097881;gb:AK097211
A_23_P25187	0.00373228	3.8284	-2.04161	-1.69995	-2.06866	NM_002281	chr12:50966199..50966140	KRT81	Homo sapiens keratin 81 (KRT81), mRNA [NM_002281]		GO:0005882(intermediate filament)	GO:0005198(structural molecule activity)	NM_002281	Hs.658118	ref:NM_002281;gb:BC021241;gb:BC117465;ens:ENST00000327741
A_23_P3038	0.00161188	4.1455	-2.18076	-1.89817	-2.07571	NM_002083	chr14:64476208..64476149	GPX2	Homo sapiens glutathione peroxidase 2 (gastrointestinal) (GPX2), mRNA [NM_002083]	GO:0006979(response to oxidative stress)	GO:0005737(cytoplasm)	GO:0004602(glutathione peroxidase activity);GO:0008430(selenium binding);GO:0009055(electron carrier activity)	NM_002083	Hs.2704	ref:NM_002083;ens:ENST00000389614;ens:ENST00000323748;gb:E02175
A_24_P745960	0.00755157	4.23943	-2.43442	-1.82293	-1.99426		chr16:001030464..001030523	A_24_P745960
A_24_P282288	0.000593008	3.66251	-1.95659	-1.86233	-1.79958		chr14:74193587..74193528	ENST00000338772	K0317_HUMAN Isoform 2 of O15033 - Homo sapiens (Human) [Source:Uniprot/Varsplic;Acc:O15033-2] [ENST00000338772]						ens:ENST00000338772;gb:BC032944;thc:THC2546719;thc:THC2464880
A_23_P92035	0.00890447	3.17805	-1.98496	-1.51763	-1.50184	NM_001080517	chr3:9492207..9492266	SETD5	Homo sapiens SET domain containing 5 (SETD5), mRNA [NM_001080517]		GO:0005634(nucleus)		NM_001080517	Hs.288164	ref:NM_001080517;gb:BC020956;gb:CR627408;ens:ENST00000302463
A_23_P50108	0.000314771	1.88417	0.881992	0.934802	0.925003	NM_006101	chr18:2600798..2600857	NDC80	Homo sapiens NDC80 homolog, kinetochore complex component (S. cerevisiae) (NDC80), mRNA [NM_006101]	GO:0000070(mitotic sister chromatid segregation);GO:0007049(cell cycle);GO:0007051(spindle organization and biogenesis);GO:0048015(phosphoinositide-mediated signaling);GO:0051301(cell division)	GO:0000775(chromosome, pericentric region);GO:0005634(nucleus)	GO:0005515(protein binding)	NM_006101	Hs.414407	ref:NM_006101;ens:ENST00000261597;gb:DQ890765;gb:DQ893928
A_23_P259863	0.00990106	2.53067	-1.27894	-1.59641	-1.14321	NM_020406	chr19:48558389..48558448	CD177	Homo sapiens CD177 molecule (CD177), mRNA [NM_020406]		GO:0016020(membrane)	GO:0048503(GPI anchor binding)	NM_020406	Hs.232165	ref:NM_020406;gb:AJ310433;gb:AJ290452;gb:AY358932
A_24_P786388	0.0051237	4.08888	-2.25065	-2.08953	-1.75494	NM_198137	chr1:26396791..26396850	CATSPER4	Homo sapiens cation channel, sperm associated 4 (CATSPER4), mRNA [NM_198137]	GO:0006811(ion transport)	GO:0016020(membrane);GO:0016021(integral to membrane)	GO:0005216(ion channel activity)	NM_198137	Hs.123532	ref:NM_198137;ens:ENST00000338855;gb:BC128138;gb:BC128139
A_23_P18223	0.0139892	2.16028	-0.861559	-1.15742	-1.31468	NM_002215	chr3:52800919..52800978	ITIH1	Homo sapiens inter-alpha (globulin) inhibitor H1 (ITIH1), mRNA [NM_002215]	GO:0030212(hyaluronan metabolic process);GO:0045321(leukocyte activation)	GO:0005576(extracellular region)	GO:0004867(serine-type endopeptidase inhibitor activity);GO:0005509(calcium ion binding);GO:0005515(protein binding)	NM_002215	Hs.420257	ref:NM_002215;gb:BC109115;gb:BC069464;ens:ENST00000273283
A_24_P262221	0.0124891	2.85697	-1.59314	-1.18718	-1.76315	NM_032268	chr16:73685005..73685064	ZNRF1	Homo sapiens zinc and ring finger 1 (ZNRF1), mRNA [NM_032268]	GO:0006512(ubiquitin cycle)	GO:0005768(endosome);GO:0016020(membrane)	GO:0005515(protein binding);GO:0008270(zinc ion binding);GO:0016874(ligase activity);GO:0046872(metal ion binding)	NM_032268	Hs.427284	ref:NM_032268;ens:ENST00000335325;ens:ENST00000320619;gb:AM392788
A_23_P34107	0.0152308	2.95821	-1.92229	-1.24959	-1.52229	NM_004699	chrX:153331232..153331438	FAM50A	Homo sapiens family with sequence similarity 50, member A (FAM50A), mRNA [NM_004699]		GO:0005634(nucleus)		NM_004699	Hs.54277	ref:NM_004699;gb:D83260;gb:AM393325;ens:ENST00000158526
A_24_P752279	0.00118859	1.97057	-0.929719	-0.962704	-1.04341		chr16:002261283..002261224	A_24_P752279
A_24_P867111	0.000200193	5.123	-2.29576	-2.36469	-2.41053	AK095081	chr11:133862492..133862551	LOC283177	Homo sapiens cDNA FLJ37762 fis, clone BRHIP2024347, weakly similar to GALECTIN-3. [AK095081]					Hs.504390	gb:AK095081;thc:THC2629979
A_23_P70670	0.0374194	1.77257	0.503539	1.04334	0.930639	NM_004233	chr6:14244668..14244727	CD83	Homo sapiens CD83 molecule (CD83), transcript variant 1, mRNA [NM_004233]	GO:0006952(defense response);GO:0006959(humoral immune response);GO:0007165(signal transduction)	GO:0005886(plasma membrane);GO:0005887(integral to plasma membrane)		NM_004233	Hs.654558	ref:NM_004233;ref:NM_001040280;gb:AK223315;ens:ENST00000379153
A_23_P202458	0.000288795	1.84988	0.887004	0.861519	0.913767	NM_006963	chr10:44820494..44820553	ZNF22	Homo sapiens zinc finger protein 22 (KOX 15) (ZNF22), mRNA [NM_006963]	GO:0006355(regulation of transcription, DNA-dependent);GO:0042476(odontogenesis)	GO:0005622(intracellular);GO:0005634(nucleus)	GO:0003677(DNA binding);GO:0008270(zinc ion binding);GO:0046872(metal ion binding)	NM_006963	Hs.462693	ref:NM_006963;ens:ENST00000298299;gb:BC010642;gb:BC053687
A_23_P131139	0.0141726	3.01669	-1.80234	-1.76639	-1.21016	NM_052952	chr2:189307581..189307522	DIRC1	Homo sapiens disrupted in renal carcinoma 1 (DIRC1), mRNA [NM_052952]				NM_052952	Hs.470892	ref:NM_052952;ens:ENST00000308100;gb:AY039011;thc:THC2479514
A_24_P166431	0.0119511	2.89776	-1.5985	-1.21509	-1.79122	NM_006778	chr6:30229952..30229893	TRIM10	Homo sapiens tripartite motif-containing 10 (TRIM10), transcript variant 1, mRNA [NM_006778]	GO:0030097(hemopoiesis)	GO:0005622(intracellular)	GO:0005515(protein binding);GO:0008270(zinc ion binding);GO:0046872(metal ion binding)	NM_006778	Hs.274295	ref:NM_006778;gb:AF220122;ens:ENST00000354038;ens:ENST00000376702
A_24_P510502	0.00922434	2.82106	-1.34388	-1.35932	-1.78551	BC021053	chr5:42843286..42843227	BC021053	Homo sapiens cDNA clone IMAGE:2960979, **** WARNING: chimeric clone ****. [BC021053]					Hs.653402	gb:BC021053;gb:N53226;gb:BF920370;gb:BF997157
A_23_P24135	0.000287554	5.3235	-2.33293	-2.43509	-2.4691	NM_001057	chr10:70834791..70834732	TACR2	Homo sapiens tachykinin receptor 2 (TACR2), mRNA [NM_001057]	GO:0006936(muscle contraction);GO:0007165(signal transduction);GO:0007217(tachykinin signaling pathway);GO:0007588(excretion)	GO:0005886(plasma membrane);GO:0005887(integral to plasma membrane)	GO:0001584(rhodopsin-like receptor activity);GO:0004872(receptor activity);GO:0004995(tachykinin receptor activity)	NM_001057	Hs.88372	ref:NM_001057;gb:BC033742;ens:ENST00000373306;ens:ENST00000373307
A_24_P52004	8.5646e-06	5.17709	-2.37933	-2.35826	-2.37883	NM_015200	chr4:39501537..39501478	SCC-112	Homo sapiens SCC-112 protein (SCC-112), mRNA [NM_015200]			GO:0005515(protein binding)	NM_015200	Hs.331431	ref:NM_015200;gb:BC009650;gb:AF294791;ens:ENST00000303538
A_24_P213884	0.00279451	2.02215	-0.99121	-0.937506	-1.11896	NM_019105	chr6:32144577..32144404	TNXB	Homo sapiens tenascin XB (TNXB), transcript variant XB, mRNA [NM_019105]	GO:0007155(cell adhesion);GO:0007165(signal transduction);GO:0030036(actin cytoskeleton organization and biogenesis);GO:0048251(elastic fiber assembly)	GO:0005578(proteinaceous extracellular matrix);GO:0005583(fibrillar collagen);GO:0005622(intracellular)	GO:0005102(receptor binding);GO:0005178(integrin binding);GO:0008201(heparin binding)	NM_019105	Hs.485104	ref:NM_019105;ens:ENST00000299669;ens:ENST00000383313;ens:ENST00000383158
A_23_P82316	0.0277919	2.41861	-1.47267	-0.840758	-1.50911	NM_024653	chr7:101823987..101825128	PRKRIP1	Homo sapiens PRKR interacting protein 1 (IL11 inducible) (PRKRIP1), mRNA [NM_024653]				NM_024653	Hs.406395	ref:NM_024653;gb:BC014298;gb:DQ893168;ens:ENST00000354783
A_24_P341279	0.00645029	2.08984	-1.04026	-1.22225	-0.927673	NM_014965	chr3:42217340..42217399	TRAK1	Homo sapiens trafficking protein, kinesin binding 1 (TRAK1), transcript variant 2, mRNA [NM_014965]	GO:0006357(regulation of transcription from RNA polymerase II promoter);GO:0006493(protein amino acid O-linked glycosylation);GO:0006605(protein targeting)	GO:0005634(nucleus);GO:0005739(mitochondrion)	GO:0005515(protein binding);GO:0019895(kinesin-associated mitochondrial adaptor activity)	NM_014965	Hs.535711	ref:NM_014965;ref:NM_001042646;gb:AB028965;ens:ENST00000341421
A_23_P79587	0.000928044	3.68391	-1.89966	-1.97007	-1.77398	NM_001632	chr2:232955442..232955501	ALPP	Homo sapiens alkaline phosphatase, placental (Regan isozyme) (ALPP), mRNA [NM_001632]	GO:0008152(metabolic process)	GO:0009986(cell surface);GO:0016020(membrane);GO:0016021(integral to membrane)	GO:0000287(magnesium ion binding);GO:0004035(alkaline phosphatase activity);GO:0008270(zinc ion binding);GO:0016787(hydrolase activity);GO:0048503(GPI anchor binding)	NM_001632	Hs.284255	ref:NM_001632;ens:ENST00000295450;gb:AK075432;gb:M14169
A_23_P65401	0.0194671	1.50507	0.473118	0.751679	0.544697	NM_021914	chr14:34251272..34251213	CFL2	Homo sapiens cofilin 2 (muscle) (CFL2), transcript variant 1, mRNA [NM_021914]		GO:0005622(intracellular);GO:0005634(nucleus);GO:0005856(cytoskeleton)	GO:0003779(actin binding);GO:0005515(protein binding)	NM_021914	Hs.180141	ref:NM_021914;ref:NM_138638;ens:ENST00000298159;ens:ENST00000341223
A_23_P322395	0.00786699	1.82156	-0.716311	-0.904151	-0.975054	NM_182572	chr19:63257503..63257562	ZSCAN1	Homo sapiens zinc finger and SCAN domain containing 1 (ZSCAN1), mRNA [NM_182572]	GO:0006350(transcription);GO:0006355(regulation of transcription, DNA-dependent)	GO:0005622(intracellular);GO:0005634(nucleus)	GO:0003700(transcription factor activity);GO:0008270(zinc ion binding);GO:0046872(metal ion binding)	NM_182572	Hs.643437	ref:NM_182572;ens:ENST00000282326;gb:AK091098;gb:AX746779
A_24_P483956	0.0141999	2.26627	-1.37598	-0.903816	-1.26115	BM913108	chr6:33328018..33328077	BM913108	AGENCOURT_6614092 NIH_MGC_41 Homo sapiens cDNA clone IMAGE:5475119 5', mRNA sequence [BM913108]					Hs.675862	gb:BM913108
A_23_P9144	0.0165622	2.07889	1.215	1.17061	0.781823	NM_152896	chr9:6496811..6496870	UHRF2	Homo sapiens ubiquitin-like, containing PHD and RING finger domains, 2 (UHRF2), mRNA [NM_152896]	GO:0006464(protein modification process);GO:0006511(ubiquitin-dependent protein catabolic process);GO:0007049(cell cycle);GO:0008283(cell proliferation);GO:0030154(cell differentiation)	GO:0005634(nucleus)	GO:0003677(DNA binding);GO:0004842(ubiquitin-protein ligase activity);GO:0005515(protein binding);GO:0008270(zinc ion binding);GO:0016874(ligase activity);GO:0046872(metal ion binding)	NM_152896	Hs.493401	ref:NM_152896;ens:ENST00000276893;ens:ENST00000354603;ens:ENST00000381397
A_24_P924602	0.010161	1.76368	-0.976112	-0.693658	-0.785992	NM_199293	chr11:2148557..2148498	TH	Homo sapiens tyrosine hydroxylase (TH), transcript variant 3, mRNA [NM_199293]	GO:0007268(synaptic transmission);GO:0009072(aromatic amino acid family metabolic process);GO:0009653(anatomical structure morphogenesis);GO:0042136(neurotransmitter biosynthetic process);GO:0042423(catecholamine biosynthetic process)		GO:0004497(monooxygenase activity);GO:0004511(tyrosine 3-monooxygenase activity);GO:0005506(iron ion binding);GO:0046872(metal ion binding)	NM_199293	Hs.435609	ref:NM_199293;ref:NM_199292;gb:Y00414;ens:ENST00000324155
A_23_P4545	0.0159009	3.81838	-1.52273	-1.90067	-2.37548	NM_031939	chr18:46581811..46581752	MRO	Homo sapiens maestro (MRO), mRNA [NM_031939]		GO:0005634(nucleus);GO:0005730(nucleolus)		NM_031939	Hs.131072	ref:NM_031939;ens:ENST00000256425;gb:AB042647;gb:BC029860
A_23_P13271	0.0145907	2.41236	-1.10672	-1.12401	-1.58061		chr11:56495607..56495666	ENST00000326876	Olfactory receptor 5AK3. [Source:Uniprot/SWISSPROT;Acc:Q8NH89] [ENST00000326876]	GO:0007165(signal transduction);GO:0007186(G-protein coupled receptor protein signaling pathway);GO:0007608(sensory perception of smell);GO:0050896(response to stimulus)	GO:0016020(membrane);GO:0016021(integral to membrane)	GO:0004872(receptor activity);GO:0004984(olfactory receptor activity)			ens:ENST00000326876;thc:NP511122
A_24_P213494	0.0418961	1.97574	0.998671	0.614847	1.33367	NM_006504	chr10:129737904..129744419	PTPRE	Homo sapiens protein tyrosine phosphatase, receptor type, E (PTPRE), transcript variant 1, mRNA [NM_006504]	GO:0006470(protein amino acid dephosphorylation)	GO:0005625(soluble fraction);GO:0005737(cytoplasm);GO:0005887(integral to plasma membrane);GO:0016020(membrane)	GO:0004872(receptor activity);GO:0005001(transmembrane receptor protein tyrosine phosphatase activity);GO:0016787(hydrolase activity)	NM_006504	Hs.127022	ref:NM_006504;ref:NM_130435;gb:AJ430580;ens:ENST00000254667
A_23_P208937	0.00403038	4.63488	-2.4919	-2.04103	-2.10466	NM_024760	chr19:2944527..2945022	TLE6	Homo sapiens transducin-like enhancer of split 6 (E(sp1) homolog, Drosophila) (TLE6), mRNA [NM_024760]	GO:0006355(regulation of transcription, DNA-dependent);GO:0016055(Wnt receptor signaling pathway);GO:0045449(regulation of transcription)	GO:0005634(nucleus)		NM_024760	Hs.334507	ref:NM_024760;ens:ENST00000246112;ens:ENST00000327286;gb:AK024071
A_23_P149613	0.000559535	4.3996	-2.19448	-2.03651	-2.18114	NM_002021	chr1:169521225..169521284	FMO1	Homo sapiens flavin containing monooxygenase 1 (FMO1), mRNA [NM_002021]	GO:0006118(electron transport)	GO:0005783(endoplasmic reticulum);GO:0005792(microsome);GO:0016020(membrane);GO:0016021(integral to membrane)	GO:0004497(monooxygenase activity);GO:0004499(dimethylaniline monooxygenase (N-oxide-forming) activity);GO:0050660(FAD binding)	NM_002021	Hs.1424	ref:NM_002021;ens:ENST00000354841;ens:ENST00000367750;gb:AK097039
A_23_P113656	0.0109985	2.37668	-1.47353	-1.01623	-1.25707	NM_006087	chr19:6445704..6445645	TUBB4	Homo sapiens tubulin, beta 4 (TUBB4), mRNA [NM_006087]	GO:0007018(microtubule-based movement);GO:0051258(protein polymerization)	GO:0005856(cytoskeleton);GO:0005874(microtubule);GO:0005929(cilium);GO:0043234(protein complex)	GO:0000166(nucleotide binding);GO:0003924(GTPase activity);GO:0005200(structural constituent of cytoskeleton);GO:0005525(GTP binding)	NM_006087	Hs.110837	ref:NM_006087;ens:ENST00000264071;gb:AK095202;gb:AK075307
A_24_P942798	0.0167169	7.68503	-3.14498	-2.1969	-3.48427		chr17:58829138..58829197	THC2766709	ALU1_HUMAN (P39188) Alu subfamily J sequence contamination warning entry, partial (13%) [THC2766709]						thc:THC2766709
A_24_P398064	0.00160234	1.70967	0.717863	0.824986	0.778313		chr9:35747656..35747715	KIAA0258	Uncharacterized protein KIAA0258. [Source:Uniprot/SWISSPROT;Acc:Q92546] [ENST00000378078]					Hs.493804	ens:ENST00000378078;gb:D87447;thc:THC2514920
A_23_P168928	0.000556335	3.81256	-2.01758	-1.8634	-1.9113	NM_000497	chr8:143952862..143952803	CYP11B1	Homo sapiens cytochrome P450, family 11, subfamily B, polypeptide 1 (CYP11B1), nuclear gene encoding mitochondrial protein, transcript variant 1, mRNA [NM_000497]	GO:0006118(electron transport);GO:0006629(lipid metabolic process);GO:0006700(C21-steroid hormone biosynthetic process)	GO:0005739(mitochondrion);GO:0005783(endoplasmic reticulum);GO:0005792(microsome);GO:0016020(membrane)	GO:0004497(monooxygenase activity);GO:0004507(steroid 11-beta-monooxygenase activity);GO:0005506(iron ion binding);GO:0020037(heme binding);GO:0046872(metal ion binding)	NM_000497	Hs.184927	ref:NM_000497;ref:NM_001026213;gb:BC096285;gb:AK094090
A_23_P205659	0.00159501	4.73518	-2.39379	-2.08349	-2.25298	AK000088	chr14:44483787..44483728	KLHL28	Homo sapiens cDNA FLJ20081 fis, clone COL03242. [AK000088]			GO:0005515(protein binding)			gb:AK000088;gb:AK225183;thc:THC2475386
A_23_P171132	0.00220973	4.7358	-2.27392	-2.04737	-2.40954	NM_021783	chrX:65739200..65736369	EDA2R	Homo sapiens ectodysplasin A2 receptor (EDA2R), mRNA [NM_021783]	GO:0008544(epidermis development);GO:0009790(embryonic development);GO:0030154(cell differentiation);GO:0046330(positive regulation of JNK cascade);GO:0051092(activation of NF-kappaB transcription factor)	GO:0016020(membrane);GO:0016021(integral to membrane)	GO:0004872(receptor activity);GO:0005031(tumor necrosis factor receptor activity);GO:0005515(protein binding)	NM_021783	Hs.302017	ref:NM_021783;gb:AY358735;ens:ENST00000374719;ens:ENST00000253392
A_24_P926709	0.0242788	2.01147	-1.32781	-0.832993	-0.863944		chr1:015019818..015019759	A_24_P926709
A_24_P178423	0.0196042	2.26499	1.03051	0.993921	1.51409	NM_031314	chr2:190497060..190497121	HNRPC	Homo sapiens heterogeneous nuclear ribonucleoprotein C (C1/C2) (HNRPC), transcript variant 1, mRNA [NM_031314]	GO:0000398(nuclear mRNA splicing, via spliceosome);GO:0008380(RNA splicing)	GO:0005634(nucleus);GO:0005681(spliceosome)	GO:0000166(nucleotide binding);GO:0003723(RNA binding);GO:0042802(identical protein binding)	NM_031314	Hs.508848	ref:NM_031314;ref:NM_001077442;ref:NM_004500;ref:NM_001077443
A_23_P359666	0.00455757	4.9559	-2.58101	-2.03915	-2.30727	NM_153375	chr19:5510751..5510692	PLAC2	Homo sapiens placenta-specific 2 (PLAC2), mRNA [NM_153375]		GO:0016020(membrane);GO:0016021(integral to membrane)		NM_153375	Hs.515575	ref:NM_153375;gb:AK075215;thc:THC2472939
A_23_P380076	0.0403574	1.94857	1.06358	1.24596	0.577708	NM_001080412	chr3:142650058..142650117	ZBTB38	Homo sapiens zinc finger and BTB domain containing 38 (ZBTB38), mRNA [NM_001080412]	GO:0006350(transcription);GO:0006355(regulation of transcription, DNA-dependent);GO:0045944(positive regulation of transcription from RNA polymerase II promoter)	GO:0005622(intracellular);GO:0005634(nucleus)	GO:0003700(transcription factor activity);GO:0005515(protein binding);GO:0008270(zinc ion binding);GO:0046872(metal ion binding)	NM_001080412	Hs.518301	ref:NM_001080412;gb:BC072415;gb:AK055693;ens:ENST00000361550
A_23_P314222	0.0273969	1.50006	0.77015	0.55264	0.432258	NM_138792	chr15:50029336..50026859	LEO1	Homo sapiens Leo1, Paf1/RNA polymerase II complex component, homolog (S. cerevisiae) (LEO1), mRNA [NM_138792]	GO:0006350(transcription);GO:0006355(regulation of transcription, DNA-dependent)	GO:0005634(nucleus)	GO:0005515(protein binding)	NM_138792	Hs.567662	ref:NM_138792;ens:ENST00000299601;gb:AK055762;gb:BC018147
A_24_P583549	0.000135258	4.96208	-2.31145	-2.35725	-2.26414	NM_024345	chr9:37791064..37791168	WDR32	Homo sapiens WD repeat domain 32 (WDR32), mRNA [NM_024345]			GO:0016301(kinase activity)	NM_024345	Hs.118394	ref:NM_024345;gb:BC108686;ens:ENST00000377724;thc:THC2475884
A_23_P34307	0.0102953	1.5163	0.718043	0.572824	0.510803	NM_005482	chr1:77330111..77330052	PIGK	Homo sapiens phosphatidylinositol glycan anchor biosynthesis, class K (PIGK), mRNA [NM_005482]	GO:0006467(protein thiol-disulfide exchange);GO:0006508(proteolysis);GO:0016255(attachment of GPI anchor to protein)	GO:0005783(endoplasmic reticulum);GO:0016020(membrane);GO:0016021(integral to membrane);GO:0042765(GPI-anchor transamidase complex)	GO:0001509(legumain activity);GO:0003923(GPI-anchor transamidase activity);GO:0005515(protein binding);GO:0048503(GPI anchor binding)	NM_005482	Hs.178305	ref:NM_005482;gb:BX648473;ens:ENST00000370812;ens:ENST00000370813
A_32_P83803	0.00600111	3.23246	-1.90194	-1.44945	-1.72651	AF482998	chr7:129916867..129916808	AF482998	5000ABH08 Fetal Brain 18 Homo sapiens cDNA 5', mRNA sequence [DR033550]					Hs.627349	gb:AF482998;gb:DR033550;thc:THC2628009
A_23_P112820	0.00121726	1.6944	-0.800406	-0.771611	-0.710309	NM_005226	chr9:90806213..90806272	EDG3	Homo sapiens endothelial differentiation, sphingolipid G-protein-coupled receptor, 3 (EDG3), mRNA [NM_005226]	GO:0006954(inflammatory response);GO:0007165(signal transduction);GO:0007186(G-protein coupled receptor protein signaling pathway);GO:0007193(G-protein signaling, adenylate cyclase inhibiting pathway);GO:0007204(elevation of cytosolic calcium ion concentration);GO:0008284(positive regulation of cell proliferation);GO:0009653(anatomical structure morphogenesis)	GO:0005886(plasma membrane);GO:0005887(integral to plasma membrane)	GO:0001619(lysosphingolipid and lysophosphatidic acid receptor activity);GO:0004872(receptor activity);GO:0008289(lipid binding)	NM_005226	Hs.585118	ref:NM_005226;ens:ENST00000358157;ens:ENST00000375846;gb:AF022139
A_23_P102404	0.0281766	1.63233	0.465869	0.850166	0.804757	NM_006429	chr2:73333277..73333336	CCT7	Homo sapiens chaperonin containing TCP1, subunit 7 (eta) (CCT7), transcript variant 1, mRNA [NM_006429]	GO:0000074(regulation of progression through cell cycle);GO:0006457(protein folding)	GO:0005737(cytoplasm);GO:0005832(chaperonin-containing T-complex)	GO:0000166(nucleotide binding);GO:0005524(ATP binding);GO:0042802(identical protein binding);GO:0051082(unfolded protein binding)	NM_006429	Hs.368149	ref:NM_006429;ref:NM_001009570;ens:ENST00000258091;gb:CR456719
A_23_P340271	0.00237038	2.40854	-1.14482	-1.338	-1.32167	NM_177398	chr1:163441729..163439847	LMX1A	Homo sapiens LIM homeobox transcription factor 1, alpha (LMX1A), transcript variant 1, mRNA [NM_177398]	GO:0006355(regulation of transcription, DNA-dependent);GO:0007275(multicellular organismal development);GO:0007411(axon guidance);GO:0007417(central nervous system development);GO:0030182(neuron differentiation);GO:0045665(negative regulation of neuron differentiation)	GO:0005634(nucleus)	GO:0003677(DNA binding);GO:0003700(transcription factor activity);GO:0008270(zinc ion binding);GO:0046872(metal ion binding)	NM_177398	Hs.667312	ref:NM_177398;ref:NM_001033507;ref:NM_177399;ens:ENST00000367893
A_24_P273666	0.00293309	1.66108	0.806473	0.719257	0.670632	NM_080425	chr20:56919399..56919458	GNAS	Homo sapiens GNAS complex locus (GNAS), transcript variant 2, mRNA [NM_080425]	GO:0006605(protein targeting);GO:0006894(Golgi to secretory vesicle transport);GO:0007165(signal transduction);GO:0007186(G-protein coupled receptor protein signaling pathway);GO:0007189(G-protein signaling, adenylate cyclase activating pathway);GO:0007190(adenylate cyclase activation);GO:0007565(pregnancy);GO:0007608(sensory perception of smell);GO:0009306(protein secretion)	GO:0000138(Golgi trans cisterna);GO:0005576(extracellular region);GO:0005737(cytoplasm);GO:0005834(heterotrimeric G-protein complex);GO:0005886(plasma membrane);GO:0016020(membrane)	GO:0000166(nucleotide binding);GO:0003674(molecular_function);GO:0003924(GTPase activity);GO:0004871(signal transducer activity);GO:0005515(protein binding);GO:0005525(GTP binding);GO:0019001(guanyl nucleotide binding)	NM_080425	Hs.125898	ref:NM_080425;ref:NM_001077489;ref:NM_001077490;ref:NM_016592
A_23_P69058	0.0211492	1.65137	0.936894	0.631609	0.602495	NM_000249	chr3:37067167..37067226	MLH1	Homo sapiens mutL homolog 1, colon cancer, nonpolyposis type 2 (E. coli) (MLH1), mRNA [NM_000249]	GO:0006298(mismatch repair);GO:0007049(cell cycle);GO:0045786(negative regulation of progression through cell cycle)	GO:0005634(nucleus)	GO:0003697(single-stranded DNA binding);GO:0005515(protein binding);GO:0005524(ATP binding);GO:0030983(mismatched DNA binding)	NM_000249	Hs.195364	ref:NM_000249;ens:ENST00000231790;ens:ENST00000383761;gb:U07418
A_32_P192586	5.19121e-05	4.66858	-2.25328	-2.21686	-2.19881		chr10:111901124..111901065	A_32_P192586
A_23_P130169	0.00798671	1.80323	-0.706087	-0.879406	-0.966255	NM_014726	chr17:43143548..43143607	TBKBP1	Homo sapiens TBK1 binding protein 1 (TBKBP1), mRNA [NM_014726]				NM_014726	Hs.94790	ref:NM_014726;ens:ENST00000361722;gb:BC111418;gb:AB018318
A_32_P121483	0.0270813	1.58638	-0.795856	-0.443111	-0.758237		chr18:011624446..011624505	A_32_P121483
A_32_P162507	0.018828	1.79361	-0.608723	-0.973106	-0.946759	NM_001495	chr8_random:515189..515248	GFRA2	Homo sapiens GDNF family receptor alpha 2 (GFRA2), mRNA [NM_001495]	GO:0007169(transmembrane receptor protein tyrosine kinase signaling pathway);GO:0007399(nervous system development)	GO:0016020(membrane);GO:0019898(extrinsic to membrane)	GO:0004872(receptor activity);GO:0016167(glial cell line-derived neurotrophic factor receptor activity);GO:0048503(GPI anchor binding)	NM_001495	Hs.441202	ref:NM_001495;gb:AY941828;gb:U93703;ens:ENST00000306793
A_24_P333019	7.14042e-05	3.54659	-1.83459	-1.79657	-1.84813	NM_007219	chr20:3862467..3862408	RNF24	Homo sapiens ring finger protein 24 (RNF24), mRNA [NM_007219]			GO:0005515(protein binding);GO:0008270(zinc ion binding);GO:0046872(metal ion binding)	NM_007219	Hs.589884	ref:NM_007219;gb:AF151081;gb:BC000213;ens:ENST00000358395
A_23_P206792	0.0185391	3.97192	-1.44051	-2.25124	-2.27775	NM_033410	chr16:30473705..30473646	ZNF764	Homo sapiens zinc finger protein 764 (ZNF764), mRNA [NM_033410]	GO:0006350(transcription);GO:0006355(regulation of transcription, DNA-dependent)	GO:0005622(intracellular);GO:0005634(nucleus)	GO:0003677(DNA binding);GO:0008270(zinc ion binding);GO:0046872(metal ion binding)	NM_033410	Hs.132227	ref:NM_033410;ens:ENST00000252797;gb:AK093992;gb:AX748400
A_24_P341677	0.0293096	1.76258	1.0999	0.634809	0.718345	XR_019444	chr14:34927292..34927233	LOC122589	PREDICTED: Homo sapiens similar to 60S acidic ribosomal protein P0 (L10E) (LOC122589), mRNA [XR_019444]				XR_017454	Hs.540051	gb:XR_019444;ref:XR_017454;thc:NP1198110
A_23_P154740	0.000721996	1.73734	0.831777	0.757901	0.800975	NM_018474	chr20:21157737..21161414	C20orf19	Homo sapiens chromosome 20 open reading frame 19 (C20orf19), mRNA [NM_018474]				NM_018474	Hs.187635	ref:NM_018474;ens:ENST00000246027;ens:ENST00000318613;gb:BC105093
A_24_P919256	0.0104346	2.18001	-1.29618	-0.904052	-1.17277		chrX:038362804..038362745	A_24_P919256
A_23_P309261	0.00703596	1.71783	0.819538	0.652203	0.870012	NM_147171	chr7:91577719..91577778	AKAP9	Homo sapiens A kinase (PRKA) anchor protein (yotiao) 9 (AKAP9), transcript variant 1, mRNA [NM_147171]	GO:0006468(protein amino acid phosphorylation);GO:0006810(transport);GO:0007165(signal transduction);GO:0007268(synaptic transmission)	GO:0005813(centrosome);GO:0005856(cytoskeleton)	GO:0000166(nucleotide binding);GO:0004674(protein serine/threonine kinase activity);GO:0005102(receptor binding);GO:0005524(ATP binding);GO:0016740(transferase activity)	NM_147171	Hs.651221	ref:NM_147171;ref:NM_005751;ref:NM_147185;ens:ENST00000356239
A_23_P502343	0.0137782	2.22732	-1.17915	-0.906941	-1.37983	NM_025220	chr20:3597151..3597092	ADAM33	Homo sapiens ADAM metallopeptidase domain 33 (ADAM33), transcript variant 1, mRNA [NM_025220]	GO:0006508(proteolysis);GO:0007229(integrin-mediated signaling pathway);GO:0042035(regulation of cytokine biosynthetic process);GO:0042127(regulation of cell proliferation)	GO:0016020(membrane);GO:0016021(integral to membrane)	GO:0004222(metalloendopeptidase activity);GO:0008237(metallopeptidase activity);GO:0008270(zinc ion binding);GO:0046872(metal ion binding)	NM_025220	Hs.173716	ref:NM_025220;ref:NM_153202;gb:AK095953;gb:AK126487
A_32_P109572	0.023052	1.82892	1.13973	0.723592	0.749654	NM_001533	chr19:44019199..44019140	HNRPL	Homo sapiens heterogeneous nuclear ribonucleoprotein L (HNRPL), transcript variant 1, mRNA [NM_001533]	GO:0006397(mRNA processing)	GO:0005634(nucleus);GO:0005654(nucleoplasm);GO:0030530(heterogeneous nuclear ribonucleoprotein complex)	GO:0000166(nucleotide binding);GO:0003723(RNA binding);GO:0005515(protein binding)	NM_001533	Hs.654559	ref:NM_001533;ref:NM_001005335;gb:BC069184;ens:ENST00000221419
A_24_P914057	0.000154989	2.85645	-1.50946	-1.549	-1.48421	M14755	chr9:132719221..132719280	M14755	Homo sapiens ABL1 protein (ABL1) mRNA, partial cds. [M14755]					Hs.431048	gb:M14755;gb:AY789120;thc:NP1275972
A_24_P409042	0.0283197	2.13748	0.75236	1.40193	1.13344	NM_020240	chr5:130757919..130757978	CDC42SE2	Homo sapiens CDC42 small effector 2 (CDC42SE2), transcript variant 1, mRNA [NM_020240]	GO:0007165(signal transduction)	GO:0005886(plasma membrane)	GO:0005198(structural molecule activity);GO:0005515(protein binding);GO:0016301(kinase activity)	NM_020240	Hs.508829	ref:NM_020240;ref:NM_001038702;ens:ENST00000360515;gb:AF131831
A_23_P15326	0.0294111	2.05139	-0.876587	-0.833842	-1.39939	NM_005082	chr17:52323861..52323802	TRIM25	Homo sapiens tripartite motif-containing 25 (TRIM25), mRNA [NM_005082]		GO:0005737(cytoplasm)	GO:0003700(transcription factor activity);GO:0005515(protein binding);GO:0008270(zinc ion binding);GO:0046872(metal ion binding)	NM_005082	Hs.528952	ref:NM_005082;ens:ENST00000316881;gb:D21205;gb:BC016924
A_24_P924125	0.0249605	2.56226	-1.48006	-1.65947	-0.932727		chr18:002509156..002509215	A_24_P924125
A_23_P128337	0.00022494	4.7999	-2.32064	-2.26527	-2.20311	NM_002824	chr12:6750127..6750186	PTMS	Homo sapiens parathymosin (PTMS), mRNA [NM_002824]	GO:0000074(regulation of progression through cell cycle);GO:0006260(DNA replication);GO:0006955(immune response);GO:0006968(cellular defense response);GO:0007275(multicellular organismal development)	GO:0005634(nucleus)		NM_002824	Hs.504613	ref:NM_002824;ens:ENST00000309083;gb:BC128229;gb:BC017025
A_32_P3564	0.000224108	4.90591	-2.23922	-2.35749	-2.28686	BF110189	chr15:81300223..81300164	BF110189	BF110189 7n50e12.x1 NCI_CGAP_Lu24 Homo sapiens cDNA clone IMAGE:3568222 3', mRNA sequence [BF110189]					Hs.377360	gb:BF110189;gb:BF432996;gb:AI023634;gb:AA709351
A_24_P361816	0.00365656	3.78929	-1.90954	-1.72656	-2.12968	BC023973	chr22:20880594..20880653	IGLV6-57	Homo sapiens immunoglobulin lambda variable 6-57, mRNA (cDNA clone MGC:34845 IMAGE:5223747), complete cds. [BC023973]					Hs.535668	gb:BC023973;gb:AF063776;gb:AF121762;ens:ENST00000390285
A_23_P210048	1.63973e-05	5.73834	-2.51441	-2.50691	-2.54058	NM_006037	chr2:239635672..239635613	HDAC4	Homo sapiens histone deacetylase 4 (HDAC4), mRNA [NM_006037]	GO:0000122(negative regulation of transcription from RNA polymerase II promoter);GO:0001501(skeletal development);GO:0006350(transcription);GO:0006355(regulation of transcription, DNA-dependent);GO:0006954(inflammatory response);GO:0007049(cell cycle);GO:0007275(multicellular organismal development);GO:0007399(nervous system development);GO:0008285(negative regulation of cell proliferation);GO:00…	GO:0000118(histone deacetylase complex);GO:0005634(nucleus);GO:0005737(cytoplasm)	GO:0003677(DNA binding);GO:0004407(histone deacetylase activity);GO:0008134(transcription factor binding);GO:0016564(transcriptional repressor activity);GO:0016787(hydrolase activity)	NM_006037	Hs.20516	ref:NM_006037;gb:AB006626;gb:AF070607;ens:ENST00000345617
A_23_P130398	0.00201112	4.49543	-2.11374	-2.35771	-2.03392	NM_172241	chr18:18248046..18247987	CTAGE1	Homo sapiens cutaneous T-cell lymphoma-associated antigen 1 (CTAGE1), transcript variant 1, mRNA [NM_172241]	GO:0008150(biological_process)	GO:0005575(cellular_component);GO:0016020(membrane);GO:0016021(integral to membrane)	GO:0005515(protein binding);GO:0008047(enzyme activator activity)	NM_172241	Hs.406709	ref:NM_172241;gb:AF177229;gb:AF273058;thc:THC2480199
A_24_P257359	0.00564065	4.93851	-2.56411	-1.97434	-2.37378	NM_002948	chr3:23935029..23935707	RPL15	Homo sapiens ribosomal protein L15 (RPL15), mRNA [NM_002948]	GO:0006412(translation)	GO:0005622(intracellular);GO:0005840(ribosome)	GO:0003723(RNA binding);GO:0003735(structural constituent of ribosome)	NM_002948	Hs.381219	ref:NM_002948;ens:ENST00000307839;ens:ENST00000354811;ens:ENST00000312360
A_32_P23748	0.010825	2.75593	-1.56879	-1.16013	-1.65869	BC037911	chr7:72177686..72177745	BC037911	Homo sapiens cDNA clone IMAGE:5277449. [BC037911]					Hs.675319	gb:BC037911
A_24_P88763	0.016274	2.47027	-1.63953	-1.17006	-1.10441	NM_032603	chr2:74613930..74613871	LOXL3	Homo sapiens lysyl oxidase-like 3 (LOXL3), mRNA [NM_032603]	GO:0008150(biological_process)	GO:0005576(extracellular region);GO:0016020(membrane)	GO:0004720(protein-lysine 6-oxidase activity);GO:0005044(scavenger receptor activity);GO:0005507(copper ion binding);GO:0016491(oxidoreductase activity);GO:0046872(metal ion binding)	NM_032603	Hs.591563	ref:NM_032603;gb:BC071865;gb:AF284815;ens:ENST00000264094
A_23_P127385	0.00161383	3.66637	-1.8718	-2.00619	-1.74507	NM_000256	chr11:47309799..47309740	MYBPC3	Homo sapiens myosin binding protein C, cardiac (MYBPC3), mRNA [NM_000256]	GO:0006942(regulation of striated muscle contraction);GO:0007155(cell adhesion)	GO:0005863(striated muscle thick filament);GO:0015629(actin cytoskeleton)	GO:0003779(actin binding);GO:0005515(protein binding);GO:0008307(structural constituent of muscle)	NM_000256	Hs.524906	ref:NM_000256;ens:ENST00000256993;gb:X84075;thc:THC2783036
A_24_P919283	0.00410266	3.69214	-2.05108	-1.64898	-1.95332		chr1:010721674..010721615	A_24_P919283
A_24_P416055	0.00500721	3.98218	-2.05059	-1.72481	-2.20528	NM_031452	chr15:81448832..81448891	FAM103A1	Homo sapiens family with sequence similarity 103, member A1 (FAM103A1), mRNA [NM_031452]				NM_031452	Hs.80624	ref:NM_031452;gb:DQ892349;gb:DQ895553;gb:BC027181
A_23_P14295	0.00470583	3.55446	-2.04146	-1.84179	-1.60564	NM_020181	chr14:69106511..69106452	C14orf162	Homo sapiens chromosome 14 open reading frame 162 (C14orf162), mRNA [NM_020181]				NM_020181	Hs.458319	ref:NM_020181;gb:AF284217;gb:CR619831;thc:THC2479630
A_24_P935310	3.58402e-05	4.60609	-2.22909	-2.19648	-2.18506	AK027340	chr7:30579385..30579326	LOC222159	Homo sapiens cDNA FLJ14434 fis, clone HEMBA1006921. [AK027340]					Hs.561708	gb:AK027340;thc:THC2505683;thc:THC2496446
A_23_P126766	0.0283504	3.02181	-2.14428	-1.3314	-1.31055	BC094756	chr1:148175268..148175209	MTMR11	Homo sapiens myotubularin related protein 11, mRNA (cDNA clone IMAGE:30349334), complete cds. [BC094756]	GO:0046839(phospholipid dephosphorylation)		GO:0004437(inositol or phosphatidylinositol phosphatase activity)		Hs.425144	gb:BC094756;ens:ENST00000369140;ens:ENST00000369139;ens:ENST00000361405
A_24_P152468	0.0186414	1.96523	-0.797771	-0.886587	-1.23973	AK096229	chr7:45084845..45084786	AK096229	Homo sapiens cDNA FLJ38910 fis, clone NT2NE2006813, weakly similar to CELL SURFACE GLYCOPROTEIN 1 PRECURSOR. [AK096229]					Hs.632640	gb:AK096229;ens:ENST00000338934;thc:THC2482738
A_24_P926115	0.000202878	4.97541	-2.31552	-2.25735	-2.37158		chr5:130736883..130736824	A_24_P926115
A_32_P336690	0.00234367	4.13311	-1.84964	-2.16312	-2.12892	NM_013373	chr22:18511124..18511183	ZDHHC8	Homo sapiens zinc finger, DHHC-type containing 8 (ZDHHC8), mRNA [NM_013373]		GO:0016020(membrane);GO:0016021(integral to membrane)	GO:0008270(zinc ion binding);GO:0008415(acyltransferase activity);GO:0016740(transferase activity);GO:0046872(metal ion binding)	NM_013373	Hs.63128	ref:NM_013373;gb:BC053544;ens:ENST00000320602;ens:ENST00000383011
A_24_P68585	0.00941279	2.51182	-1.15949	-1.5839	-1.24282	NM_183001	chr1:153205268..153205125	SHC1	Homo sapiens SHC (Src homology 2 domain containing) transforming protein 1 (SHC1), transcript variant 1, mRNA [NM_183001]	GO:0000187(activation of MAPK activity);GO:0001558(regulation of cell growth);GO:0007176(regulation of epidermal growth factor receptor activity);GO:0007242(intracellular signaling cascade);GO:0008284(positive regulation of cell proliferation);GO:0045840(positive regulation of mitosis)	GO:0005886(plasma membrane)	GO:0005068(transmembrane receptor protein tyrosine kinase adaptor protein activity);GO:0005158(insulin receptor binding);GO:0005159(insulin-like growth factor receptor binding);GO:0005515(protein binding);GO:0005543(phospholipid binding)	NM_183001	Hs.433795	ref:NM_183001;ens:ENST00000368441;gb:AK225332;gb:BC011813
A_23_P135257	0.0351888	2.19076	-0.982235	-0.85117	-1.5609	NM_002771	chr9:33787923..33787982	PRSS3	Homo sapiens protease, serine, 3 (mesotrypsin) (PRSS3), mRNA [NM_002771]	GO:0006508(proteolysis);GO:0007586(digestion)	GO:0005615(extracellular space)	GO:0004252(serine-type endopeptidase activity);GO:0004295(trypsin activity);GO:0005509(calcium ion binding);GO:0005515(protein binding);GO:0008233(peptidase activity)	NM_002771	Hs.654513	ref:NM_002771;gb:AY052783;ens:ENST00000342626;ens:ENST00000361005
A_23_P7005	0.0329243	2.06235	-1.42471	-0.922946	-0.785218	NM_005787	chr3:185444049..185443394	ALG3	Homo sapiens asparagine-linked glycosylation 3 homolog (S. cerevisiae, alpha-1,3-mannosyltransferase) (ALG3), mRNA [NM_005787]	GO:0006486(protein amino acid glycosylation)	GO:0005783(endoplasmic reticulum);GO:0016020(membrane);GO:0016021(integral to membrane);GO:0030176(integral to endoplasmic reticulum membrane)	GO:0000030(mannosyltransferase activity);GO:0016757(transferase activity, transferring glycosyl groups)	NM_005787	Hs.478481	ref:NM_005787;gb:DQ893160;gb:DQ896456;gb:BC021062
A_23_P90612	0.0177246	1.53806	0.776007	0.599142	0.488188	NM_005915	chr2:136314746..136314687	MCM6	Homo sapiens minichromosome maintenance deficient 6 homolog (S. cerevisiae) (MCM6), mRNA [NM_005915]	GO:0006260(DNA replication);GO:0006268(DNA unwinding during replication);GO:0006270(DNA replication initiation);GO:0006350(transcription);GO:0006355(regulation of transcription, DNA-dependent);GO:0007049(cell cycle)	GO:0005634(nucleus)	GO:0000166(nucleotide binding);GO:0003677(DNA binding);GO:0003678(DNA helicase activity);GO:0003697(single-stranded DNA binding);GO:0005524(ATP binding);GO:0008094(DNA-dependent ATPase activity);GO:0042802(identical protein binding)	NM_005915	Hs.444118	ref:NM_005915;ens:ENST00000264156;gb:D84557;gb:U46838
A_24_P375728	0.00276123	3.2481	-1.84993	-1.5403	-1.70856	NM_138383	chr16:69255561..69255502	ABBA-1	Homo sapiens actin-bundling protein with BAIAP2 homology (ABBA-1), mRNA [NM_138383]				NM_138383	Hs.432387	ref:NM_138383;ens:ENST00000388860;ens:ENST00000388861;ens:ENST00000338779
A_32_P149967	0.00602804	2.33384	-1.11086	-1.41242	-1.14483	BX105952	chr8:6548809..6548750	BX105952	BX105952 Soares placenta Nb2HP Homo sapiens cDNA clone IMAGp998D01212, mRNA sequence [BX105952]					Hs.416810	gb:BX105952;thc:THC2660407
A_23_P250951	0.0132722	1.87865	-1.10355	-0.73905	-0.8865	NM_000112	chr5:149341692..149341751	SLC26A2	Homo sapiens solute carrier family 26 (sulfate transporter), member 2 (SLC26A2), mRNA [NM_000112]	GO:0006810(transport);GO:0008272(sulfate transport)	GO:0005624(membrane fraction);GO:0005887(integral to plasma membrane);GO:0016020(membrane)	GO:0005215(transporter activity);GO:0008271(sulfate porter activity)	NM_000112	Hs.302738	ref:NM_000112;gb:BC059390;gb:U14528;ens:ENST00000286298
A_24_P98843	0.00254941	3.48692	-1.98053	-1.68086	-1.74447	NM_012296	chr11:77610882..77610823	GAB2	Homo sapiens GRB2-associated binding protein 2 (GAB2), transcript variant 2, mRNA [NM_012296]				NM_012296	Hs.429434	ref:NM_012296;ref:NM_080491;ens:ENST00000304401;ens:ENST00000361507
A_32_P226918	0.000593118	1.95299	-1.0111	-0.932293	-0.95367	NM_006256	chr1:88922764..88922823	PKN2	Homo sapiens protein kinase N2 (PKN2), mRNA [NM_006256]	GO:0006468(protein amino acid phosphorylation);GO:0007165(signal transduction)	GO:0005622(intracellular)	GO:0000166(nucleotide binding);GO:0004674(protein serine/threonine kinase activity);GO:0005524(ATP binding);GO:0016740(transferase activity)	NM_006256	Hs.440833	ref:NM_006256;ens:ENST00000316005;ens:ENST00000370521;thc:THC2627277
A_32_P144421	0.00181287	1.6281	0.760623	0.659556	0.689381	NM_053042	chr4:10050841..10050782	KIAA1729	Homo sapiens KIAA1729 protein (KIAA1729), mRNA [NM_053042]		GO:0005622(intracellular)	GO:0003676(nucleic acid binding);GO:0008270(zinc ion binding)	NM_053042	Hs.455089	ref:NM_053042;gb:AL833306;gb:AB051516;ens:ENST00000326756
A_24_P891899	0.000241633	4.43758	-2.21454	-2.10306	-2.13172	AI369525	chr11:45213027..45212968	AI369525	AI369525 ta68h08.x1 Soares_total_fetus_Nb2HF8_9w Homo sapiens cDNA clone IMAGE:2049279 3' similar to contains element MIR repetitive element ;, mRNA sequence [AI369525]					Hs.586715	gb:AI369525;gb:AI436809;gb:Z41674;gb:AW665411
A_23_P168993	0.0201631	2.55418	-1.21052	-1.10945	-1.7386	NM_000025	chr8:37940274..37940215	ADRB3	Homo sapiens adrenergic, beta-3-, receptor (ADRB3), mRNA [NM_000025]	GO:0005975(carbohydrate metabolic process);GO:0006091(generation of precursor metabolites and energy);GO:0006112(energy reserve metabolic process);GO:0006898(receptor-mediated endocytosis);GO:0007165(signal transduction);GO:0007190(adenylate cyclase activation);GO:0009409(response to cold);GO:0040015(negative regulation of body size);GO:0043410(positive regulation of MAPKKK cascade);GO:0050873(br…	GO:0005624(membrane fraction);GO:0005886(plasma membrane);GO:0005887(integral to plasma membrane);GO:0043235(receptor complex)	GO:0001584(rhodopsin-like receptor activity);GO:0004872(receptor activity);GO:0015052(beta3-adrenergic receptor activity);GO:0042803(protein homodimerization activity);GO:0051380(norepinephrine binding)	NM_000025	Hs.2549	ref:NM_000025;ens:ENST00000345060;gb:X70811;thc:THC2474800
A_32_P56744	0.00108237	2.18168	-1.05201	-1.15346	-1.17085		chr22:41170585..41170644	THC2728011	Q2YU51_STAAB (Q2YU51) Glutamyl-tRNA amidotransferase subunit A , partial (5%) [THC2728011]						thc:THC2728011
A_24_P30923	0.0237625	2.0265	0.748839	1.30242	1.0057	NM_003498	chr16:11680138..11680197	SNN	Homo sapiens stannin (SNN), mRNA [NM_003498]	GO:0006950(response to stress);GO:0009628(response to abiotic stimulus)	GO:0016020(membrane);GO:0016021(integral to membrane)		NM_003498	Hs.618526	ref:NM_003498;ens:ENST00000329565;gb:AK025795;gb:BC036100
A_23_P19754	0.00324032	2.93206	-1.37505	-1.64852	-1.63217	NM_016352	chr7:129750229..129750288	CPA4	Homo sapiens carboxypeptidase A4 (CPA4), mRNA [NM_016352]	GO:0006508(proteolysis);GO:0016573(histone acetylation)	GO:0005575(cellular_component)	GO:0004180(carboxypeptidase activity);GO:0004182(carboxypeptidase A activity);GO:0008237(metallopeptidase activity);GO:0008270(zinc ion binding);GO:0046872(metal ion binding)	NM_016352	Hs.93764	ref:NM_016352;ens:ENST00000222482;gb:BC052289;gb:AY358699
A_32_P74243	0.00104083	3.0807	-1.72229	-1.544	-1.60348	BF366211	chr18:044731599..044731658	BF366211	BF366211 IL2-NT0099-300500-096-H08 NT0099 Homo sapiens cDNA, mRNA sequence [BF366211]						gb:BF366211;gb:CV328681;gb:BF366356
A_23_P84670	0.00926822	2.0349	-0.87188	-1.21125	-0.991743	NM_021569	chr9:139182920..139182979	GRIN1	Homo sapiens glutamate receptor, ionotropic, N-methyl D-aspartate 1 (GRIN1), transcript variant NR1-2, mRNA [NM_021569]	GO:0006811(ion transport);GO:0006812(cation transport);GO:0006874(calcium ion homeostasis);GO:0007215(glutamate signaling pathway);GO:0007268(synaptic transmission);GO:0007611(learning and/or memory);GO:0045471(response to ethanol);GO:0048167(regulation of synaptic plasticity)	GO:0016020(membrane);GO:0016021(integral to membrane);GO:0017146(N-methyl-D-aspartate selective glutamate receptor complex);GO:0030425(dendrite);GO:0030426(growth cone);GO:0045211(postsynaptic membrane)	GO:0000287(magnesium ion binding);GO:0003774(motor activity);GO:0004872(receptor activity);GO:0004970(ionotropic glutamate receptor activity);GO:0004972(N-methyl-D-aspartate selective glutamate receptor activity);GO:0005216(ion channel activity);GO:0005234(glutamate-gated ion channel activity);GO:0005509(calcium ion binding);GO:0005515(protein binding);GO:0016594(glycine binding);GO:0016595(gluta…	NM_021569	Hs.558334	ref:NM_021569;ref:NM_007327;ref:NM_000832;ens:ENST00000315048
A_24_P51786	0.00100216	1.67649	-0.737446	-0.709131	-0.789759	NM_174908	chr3:192561618..192570436	CCDC50	Homo sapiens coiled-coil domain containing 50 (CCDC50), transcript variant 1, mRNA [NM_174908]				NM_174908	Hs.478682	ref:NM_174908;ens:ENST00000353365;gb:AJ416916;gb:BC065004
A_23_P71981	0.00105577	1.59942	0.633762	0.703736	0.695145	NM_005702	chr17:24211933..24211992	ERAL1	Homo sapiens Era G-protein-like 1 (E. coli) (ERAL1), mRNA [NM_005702]	GO:0008150(biological_process)	GO:0005575(cellular_component);GO:0005622(intracellular)	GO:0000166(nucleotide binding);GO:0003723(RNA binding);GO:0005525(GTP binding)	NM_005702	Hs.3426	ref:NM_005702;ens:ENST00000254928;gb:AB049388;gb:AK023342
A_23_P200741	0.00589724	2.85156	-1.62286	-1.27862	-1.63378	NM_001937	chr1:166931431..166931372	DPT	Homo sapiens dermatopontin (DPT), mRNA [NM_001937]	GO:0007155(cell adhesion)	GO:0005578(proteinaceous extracellular matrix)	GO:0005515(protein binding)	NM_001937	Hs.80552	ref:NM_001937;ens:ENST00000367817;gb:AF086330;gb:AL049455
A_23_P24751	0.0211992	2.48308	1.67389	1.00908	1.25342	NM_173810	chr11:62262371..62262430	TTC9C	Homo sapiens tetratricopeptide repeat domain 9C (TTC9C), mRNA [NM_173810]	GO:0006457(protein folding)		GO:0005488(binding)	NM_173810	Hs.31704	ref:NM_173810;ens:ENST00000316461;gb:BC053665;gb:AF451992
A_23_P429340	0.00019536	1.98145	-0.995089	-1.00501	-0.959579	NM_021961	chr11:12908300..12908359	TEAD1	Homo sapiens TEA domain family member 1 (SV40 transcriptional enhancer factor) (TEAD1), mRNA [NM_021961]	GO:0006350(transcription);GO:0006355(regulation of transcription, DNA-dependent)	GO:0005634(nucleus)	GO:0003700(transcription factor activity);GO:0005515(protein binding)	NM_021961	Hs.655331	ref:NM_021961;ens:ENST00000361985;ens:ENST00000361905;ens:ENST00000334310
A_32_P220881	0.000142552	3.82712	-1.89324	-1.97246	-1.94307		chrX:064053487..064053546	THC2754464	AA807922 nu98d12.s1 NCI_CGAP_Pr22 Homo sapiens cDNA clone IMAGE:1218743 3', mRNA sequence [AA807922]					Hs.28249	thc:THC2754464;gb:AA807922;gb:AW768291;gb:AA195257
A_24_P829789	0.000994789	2.60653	-1.30413	-1.45499	-1.38727		chr16:24648579..24648638	THC2770735	TNR6A_HUMAN (Q8NDV7) Trinucleotide repeat-containing gene 6A protein (CAG repeat protein 26) (Glycin-tryptophan protein of 182 kDa) (GW182 autoantigen) (GW1 protein) (EMSY interactor protein), partial (5%) [THC2770735]						thc:THC2770735;thc:THC2462367
A_23_P76151	0.000428414	3.78813	-1.99824	-1.90129	-1.86493	NM_005967	chr12:55775259..55775318	NAB2	Homo sapiens NGFI-A binding protein 2 (EGR1 binding protein 2) (NAB2), mRNA [NM_005967]	GO:0006350(transcription);GO:0006355(regulation of transcription, DNA-dependent);GO:0007399(nervous system development);GO:0008283(cell proliferation);GO:0016481(negative regulation of transcription)	GO:0005634(nucleus)	GO:0003714(transcription corepressor activity);GO:0016564(transcriptional repressor activity)	NM_005967	Hs.159223	ref:NM_005967;ens:ENST00000300131;ens:ENST00000357680;ens:ENST00000342556
A_32_P1381	0.000137633	5.17854	-2.31687	-2.40007	-2.40069	NM_005517	chr1:26674535..26674594	HMGN2	Homo sapiens high-mobility group nucleosomal binding domain 2 (HMGN2), mRNA [NM_005517]	GO:0006325(establishment and/or maintenance of chromatin architecture);GO:0006355(regulation of transcription, DNA-dependent)	GO:0000785(chromatin);GO:0005634(nucleus)	GO:0003677(DNA binding)	NM_005517	Hs.181163	ref:NM_005517;gb:M12623;gb:BC071707;gb:BC020307
A_24_P308029	4.22756e-05	3.87167	-1.94546	-1.93569	-1.97772	NM_144617	chr19:40937919..40937860	HSPB6	Homo sapiens heat shock protein, alpha-crystallin-related, B6 (HSPB6), mRNA [NM_144617]			GO:0005212(structural constituent of eye lens);GO:0005515(protein binding)	NM_144617	Hs.534538	ref:NM_144617;ens:ENST00000004982;gb:AK056951;gb:AJ278121
A_24_P264059	0.000299863	2.95088	-1.57183	-1.60171	-1.50989	AF318342	chr2:241039074..241039015	AF318342	Homo sapiens pp14571 mRNA, complete cds. [AF318342]					Hs.655753	gb:AF318342;thc:THC2482563;thc:THC2623228
A_32_P864453	0.0283234	1.50167	-0.712617	-0.387125	-0.659948	AF086139	chr9:129595087..129595146	AF086139	Homo sapiens full length insert cDNA clone ZA91F08. [AF086139]					Hs.597379	gb:AF086139;thc:THC2549235;thc:THC2518077;thc:THC2542269
A_24_P168925	0.0112552	2.62335	1.20865	1.27922	1.68636		chrX:109803935..109803876	ENST00000372045	Chordin-like protein 1 precursor (Neuralin-1) (Ventroptin) (Neurogenesin-1). [Source:Uniprot/SWISSPROT;Acc:Q9BU40] [ENST00000372045]	GO:0001503(ossification);GO:0007275(multicellular organismal development);GO:0007399(nervous system development);GO:0030154(cell differentiation)				Hs.496587	ens:ENST00000372045;gb:AK092245;gb:AX810706;thc:THC2710246
A_23_P107994	0.00426604	1.50002	0.522352	0.654582	0.578001	NM_017854	chr19:52241216..52241157	TMEM160	Homo sapiens transmembrane protein 160 (TMEM160), mRNA [NM_017854]		GO:0016020(membrane);GO:0016021(integral to membrane)		NM_017854	Hs.105606	ref:NM_017854;ens:ENST00000253047;gb:BC002907;gb:AK000519
A_24_P350686	0.0250605	1.97236	1.29476	0.848198	0.796812	NM_052864	chr4:113417914..113417855	TIFA	Homo sapiens TRAF-interacting protein with a forkhead-associated domain (TIFA), mRNA [NM_052864]				NM_052864	Hs.310640	ref:NM_052864;ens:ENST00000361717;gb:AB097011;gb:AB097038
A_23_P94656	0.0112285	2.9995	-1.49244	-1.9131	-1.34863	AF220263	chr9:123083068..123083009	C9orf31	Homo sapiens MOST2 mRNA, complete cds. [AF220263]					Hs.522373	gb:AF220263;ens:ENST00000373804;thc:THC2510093
A_23_P73420	0.0253566	1.74831	0.884059	0.983211	0.550619	NM_031466	chr8:140811983..140811924	NIBP	Homo sapiens NIK and IKK{beta} binding protein (NIBP), mRNA [NM_031466]				NM_031466	Hs.654911	ref:NM_031466;gb:AK128755;gb:BC006206;ens:ENST00000301226
A_24_P324301	0.00150542	3.84521	-1.99678	-2.03838	-1.79404		chr21:39316912..39316853	ENST00000329367	Uncharacterized protein C21orf104 (Fragment). [Source:Uniprot/SPTREMBL;Acc:Q9UJ94] [ENST00000329367]	GO:0007275(multicellular organismal development)	GO:0005576(extracellular region)	GO:0005179(hormone activity)		Hs.548784	ens:ENST00000329367;gb:AJ011409;thc:NP160057
A_24_P404822	0.024805	4.51007	-1.65631	-2.83729	-2.02584	NM_017413	chrX:128607551..128607492	APLN	Homo sapiens apelin, AGTRL1 ligand (APLN), mRNA [NM_017413]	GO:0006955(immune response);GO:0007165(signal transduction);GO:0007595(lactation)		GO:0005179(hormone activity)	NM_017413	Hs.303084	ref:NM_017413;gb:BC021104;gb:AK001855;ens:ENST00000307484
A_24_P357037	0.000113564	5.08102	-2.30668	-2.39201	-2.33666	NM_182688	chr21:45014190..45014131	UBE2G2	Homo sapiens ubiquitin-conjugating enzyme E2G 2 (UBC7 homolog, yeast) (UBE2G2), transcript variant 2, mRNA [NM_182688]	GO:0006464(protein modification process);GO:0006511(ubiquitin-dependent protein catabolic process);GO:0006512(ubiquitin cycle);GO:0030433(ER-associated protein catabolic process)	GO:0005783(endoplasmic reticulum);GO:0005829(cytosol)	GO:0004842(ubiquitin-protein ligase activity);GO:0005515(protein binding);GO:0016874(ligase activity);GO:0019787(small conjugating protein ligase activity)	NM_182688	Hs.529420	ref:NM_182688;ref:NM_003343;gb:AK122700;ens:ENST00000330942
A_24_P940354	4.07944e-05	9.99679	-3.36252	-3.29166	-3.31021		chr4:113650365..113650306	A_24_P940354
A_23_P56050	0.015927	2.29952	1.31199	1.39391	0.898098	BC107798	chr19:60340335..60337330	TNNT1	Homo sapiens troponin T type 1 (skeletal, slow), mRNA (cDNA clone MGC:104241 IMAGE:4247379), complete cds. [BC107798]	GO:0006937(regulation of muscle contraction)		GO:0005515(protein binding);GO:0005523(tropomyosin binding)		Hs.631558	gb:BC107798;gb:BC010963;gb:M19308;ens:ENST00000356783
A_23_P429959	0.0263202	1.84571	1.08519	0.967919	0.599415	NM_020956	chr19:45591652..45591593	PRX	Homo sapiens periaxin (PRX), transcript variant 1, mRNA [NM_020956]	GO:0007638(mechanosensory behavior);GO:0008366(axon ensheathment)	GO:0005575(cellular_component);GO:0005634(nucleus);GO:0016020(membrane)	GO:0003674(molecular_function);GO:0005515(protein binding)	NM_020956	Hs.205457	ref:NM_020956;ref:NM_181882;gb:AF321192;ens:ENST00000324001
A_32_P158417	0.00155821	1.84107	-0.934426	-0.815453	-0.891765	NM_001013736	chrX:36938596..36938655	FAM47C	Homo sapiens family with sequence similarity 47, member C (FAM47C), mRNA [NM_001013736]			GO:0004308(exo-alpha-sialidase activity)	NM_001013736	Hs.535216	ref:NM_001013736;gb:AK125992;ens:ENST00000358047;thc:THC2481432
A_24_P417189	0.00311057	3.09347	-1.46668	-1.78171	-1.63929	NM_001395	chrX:152569146..152569205	DUSP9	Homo sapiens dual specificity phosphatase 9 (DUSP9), mRNA [NM_001395]	GO:0000188(inactivation of MAPK activity);GO:0006470(protein amino acid dephosphorylation);GO:0007254(JNK cascade)	GO:0005634(nucleus);GO:0005737(cytoplasm)	GO:0004725(protein tyrosine phosphatase activity);GO:0016787(hydrolase activity);GO:0016791(phosphoric monoester hydrolase activity);GO:0017017(MAP kinase phosphatase activity)	NM_001395	Hs.144879	ref:NM_001395;ens:ENST00000342782;ens:ENST00000370167;ens:ENST00000253130
A_24_P547010	0.024633	2.67844	-1.87429	-1.22915	-1.16074		chr2:138752952..138753011	A_24_P547010
A_24_P256083	0.0175021	2.43625	-1.35131	-1.54401	-0.958678	AK055463	chr22:41924667..41924608	FLJ30901	Homo sapiens cDNA FLJ30901 fis, clone FEBRA2005778, weakly similar to INTEGUMENTARY MUCIN A.1 PRECURSOR. [AK055463]						gb:AK055463;gb:AK056490;ens:ENST00000332504;thc:THC2619463
A_24_P285158	0.00719905	1.90109	-0.770917	-1.02766	-0.981905	BC067080	chr1:159963084..159963143	FCRLB	Homo sapiens Fc receptor-like B, mRNA (cDNA clone MGC:71141 IMAGE:3529386), complete cds. [BC067080]			GO:0004872(receptor activity)		Hs.517422	gb:BC067080;gb:AK055614;ens:ENST00000318716;thc:THC2605570
A_32_P15706	0.000555676	3.51232	-1.76693	-1.89785	-1.77249		chr7:056411070..056411011	A_32_P15706
A_24_P241370	0.00244272	3.49113	-1.82686	-1.63873	-1.94549	NM_004689	chr14:105003876..105003935	MTA1	Homo sapiens metastasis associated 1 (MTA1), mRNA [NM_004689]	GO:0006355(regulation of transcription, DNA-dependent);GO:0007165(signal transduction)	GO:0005634(nucleus);GO:0005737(cytoplasm);GO:0016581(NuRD complex)	GO:0003700(transcription factor activity);GO:0005515(protein binding);GO:0008270(zinc ion binding);GO:0046872(metal ion binding)	NM_004689	Hs.525629	ref:NM_004689;gb:AF508978;gb:BC006177;ens:ENST00000331320
A_24_P93523	0.000130716	5.14059	-2.41396	-2.34849	-2.32335	AF035035	chr2:89897505..89897564	IGKV1D-8	Homo sapiens clone S12G10K myosin-reactive immunoglobulin light chain variable region mRNA, partial cds. [AF035035]					Hs.574701	gb:AF035035;gb:DQ101020;gb:U76677;gb:DQ101007
A_23_P201510	0.018349	2.65652	-1.71103	-1.04836	-1.46922		chr1:205198128..205198069	ENST00000367087	Fc alpha/mu receptor. [Source:Uniprot/SPTREMBL;Acc:Q8WWV6] [ENST00000367087]					Hs.145519	ens:ENST00000367087;gb:AF354295;thc:THC2477810
A_32_P224040	0.00293184	1.56822	0.598064	0.716691	0.632616		chr14:099680174..099680115	A_32_P224040
A_23_P136721	0.000761956	3.12922	-1.56463	-1.72185	-1.65094		chr7:029796257..029796316	ENST00000355748	Endogenous retrovirus H D1 leader region/integrase-derived ORF1, ORF2, and putative envelope protein (Endogenous retrovirus H protease/integrase-derived ORF1, ORF2, and putative envelope protein). [Source:Uniprot/SPTREMBL;Acc:O00627] [ENST00000355748]	GO:0008150(biological_process)	GO:0016021(integral to membrane);GO:0019031(viral envelope)	GO:0003674(molecular_function);GO:0008233(peptidase activity)		Hs.662239	ens:ENST00000355748;gb:U88896;gb:U88895;gb:U88897
A_23_P341471	0.0154716	2.14758	1.09021	1.34909	0.868842	NM_003348	chr12:92327538..92327479	UBE2N	Homo sapiens ubiquitin-conjugating enzyme E2N (UBC13 homolog, yeast) (UBE2N), mRNA [NM_003348]	GO:0006464(protein modification process);GO:0006508(proteolysis);GO:0016567(protein ubiquitination);GO:0043123(positive regulation of I-kappaB kinase/NF-kappaB cascade);GO:0045739(positive regulation of DNA repair);GO:0050852(T cell receptor signaling pathway);GO:0051092(activation of NF-kappaB transcription factor)	GO:0005634(nucleus);GO:0005737(cytoplasm);GO:0031372(UBC13-MMS2 complex)	GO:0004842(ubiquitin-protein ligase activity);GO:0005515(protein binding);GO:0016874(ligase activity);GO:0043130(ubiquitin binding)	NM_003348	Hs.524630	ref:NM_003348;ens:ENST00000318066;gb:D83004;gb:BC108704
A_24_P65722	0.00220089	5.02797	-2.21231	-2.22888	-2.54875		chr19:59872821..59872880	LILRB4	Leukocyte immunoglobulin-like receptor subfamily B member 4 precursor (Leukocyte immunoglobulin-like receptor 5) (LIR-5) (Immunoglobulin- like transcript 3) (ILT-3) (Monocyte inhibitory receptor HM18) (CD85k antigen)....	GO:0006952(defense response);GO:0006955(immune response);GO:0007165(signal transduction)	GO:0005886(plasma membrane);GO:0016021(integral to membrane)	GO:0003823(antigen binding);GO:0004872(receptor activity)		Hs.67846	ens:ENST00000270452;gb:BC026309;thc:THC2464369
A_32_P43911	0.0119771	1.61602	-0.731667	-0.544813	-0.800852		chr19:4736468..4736409	THC2673526							thc:THC2673526
A_23_P58148	0.000827164	2.2574	-1.21164	-1.10715	-1.20519	NM_032326	chr4:942252..942311	TMEM175	Homo sapiens transmembrane protein 175 (TMEM175), mRNA [NM_032326]		GO:0016020(membrane);GO:0016021(integral to membrane)		NM_032326	Hs.478936	ref:NM_032326;gb:BC005158;ens:ENST00000264771;ens:ENST00000382993
A_24_P714316	0.00112682	2.19308	-1.05683	-1.17041	-1.17163		chr22:018092797..018092738	A_24_P714316
A_23_P130731	0.000350852	5.16899	-2.44443	-2.29081	-2.37441	NM_024682	chr19:55079429..55079577	TBC1D17	Homo sapiens TBC1 domain family, member 17 (TBC1D17), mRNA [NM_024682]		GO:0005622(intracellular)	GO:0005096(GTPase activator activity);GO:0005097(Rab GTPase activator activity)	NM_024682	Hs.631587	ref:NM_024682;ens:ENST00000221543;gb:AK090606;gb:AX746531
A_23_P27392	0.0361517	1.59783	-0.446604	-0.90443	-0.677309	AY358799	chr19:56888405..56888464	LOC147650	Homo sapiens clone DNA92254 ALLA2487 (UNQ2487) mRNA, complete cds. [AY358799]					Hs.467174	gb:AY358799;thc:THC2478008;thc:THC2500298
A_23_P360167	0.0210681	2.46021	-1.63251	-0.968969	-1.29487	NM_006400	chr12:56210629..56210570	DCTN2	Homo sapiens dynactin 2 (p50) (DCTN2), mRNA [NM_006400]	GO:0007017(microtubule-based process);GO:0007067(mitosis);GO:0008283(cell proliferation)	GO:0000776(kinetochore);GO:0005813(centrosome);GO:0005856(cytoskeleton);GO:0005869(dynactin complex);GO:0005874(microtubule);GO:0016020(membrane);GO:0030286(dynein complex);GO:0030426(growth cone)	GO:0003774(motor activity);GO:0005515(protein binding)	NM_006400	Hs.289123	ref:NM_006400;gb:BC000718;gb:AK222693;ens:ENST00000354743
A_24_P229389	0.00873944	4.18615	-2.35078	-2.15187	-1.69421	NM_207495	chr6:2935582..2935641	DKFZp686I15217	Homo sapiens hypothetical protein DKFZp686I15217 (DKFZp686I15217), mRNA [NM_207495]				NM_207495	Hs.661301	ref:NM_207495;gb:BX640709;gb:AK123663;ens:ENST00000296850
A_23_P114582	0.000209882	4.41227	-2.17591	-2.07959	-2.16906		chr1:54463941..54463882	THC2532155	Q8K2W0_MOUSE (Q8K2W0) Procollagen, type IX, alpha 2, partial (3%) [THC2532155]						thc:THC2532155
A_23_P27994	0.0108684	2.07392	-1.19268	-0.834082	-1.13031	NM_003332	chr19:41087232..41087173	TYROBP	Homo sapiens TYRO protein tyrosine kinase binding protein (TYROBP), transcript variant 1, mRNA [NM_003332]	GO:0006968(cellular defense response);GO:0007242(intracellular signaling cascade)	GO:0005887(integral to plasma membrane);GO:0016020(membrane)	GO:0005057(receptor signaling protein activity);GO:0005515(protein binding)	NM_003332	Hs.515369	ref:NM_003332;ref:NM_198125;ens:ENST00000262629;gb:BC011175
A_24_P76528	0.00135735	3.24326	-1.82005	-1.61417	-1.65812	AK074141	chr19:14378549..14378608	AK074141	Homo sapiens mRNA for FLJ00214 protein. [AK074141]						gb:AK074141
A_24_P145377	0.0235363	1.71087	-0.548783	-0.962774	-0.812622	NM_005348	chr14:101617198..101617145	HSP90AA1	Homo sapiens heat shock protein 90kDa alpha (cytosolic), class A member 1 (HSP90AA1), transcript variant 2, mRNA [NM_005348]	GO:0006457(protein folding);GO:0006839(mitochondrial transport);GO:0006986(response to unfolded protein);GO:0007165(signal transduction);GO:0008150(biological_process);GO:0042026(protein refolding);GO:0045429(positive regulation of nitric oxide biosynthetic process)	GO:0005575(cellular_component);GO:0005829(cytosol)	GO:0000166(nucleotide binding);GO:0003674(molecular_function);GO:0005524(ATP binding);GO:0030235(nitric-oxide synthase regulator activity);GO:0030911(TPR domain binding);GO:0042803(protein homodimerization activity);GO:0051082(unfolded protein binding)	NM_005348	Hs.525600	ref:NM_005348;ref:NM_001017963;gb:AJ890083;ens:ENST00000216281
A_23_P37475	0.0496084	1.7909	0.532301	0.789369	1.20039	NM_030800	chr15:63658429..63658370	C15orf44	Homo sapiens chromosome 15 open reading frame 44 (C15orf44), mRNA [NM_030800]		GO:0005737(cytoplasm)		NM_030800	Hs.6686	ref:NM_030800;ens:ENST00000313182;gb:AK027475;gb:AL136662
A_24_P735283	0.0230934	3.62787	-2.39641	-1.76798	-1.41298		chr2:184411765..184411706	A_24_P735283
A_23_P363196	0.000555931	2.68945	-1.49411	-1.40126	-1.38656	NM_014418	chr14:95207574..95215217	TCL6	Homo sapiens T-cell leukemia/lymphoma 6 (TCL6), transcript variant TCL6a2, mRNA [NM_014418]	GO:0008150(biological_process)	GO:0005575(cellular_component)	GO:0003674(molecular_function)	NM_014418	Hs.510368	ref:NM_014418;ref:NM_020550;gb:AB035333;gb:AB035334
A_32_P221723	0.0461834	1.82788	-0.809854	-1.23187	-0.568778		chr12:40917455..40917514	THC2652093	BC037777 YAF2 protein {Homo sapiens} (exp=-1; wgp=0; cg=0), partial (21%) [THC2652093]						thc:THC2652093
A_23_P257091	0.00759915	2.42242	-1.27862	-1.08154	-1.46919	NM_005085	chr9:133088124..133093412	NUP214	Homo sapiens nucleoporin 214kDa (NUP214), mRNA [NM_005085]	GO:0006611(protein export from nucleus);GO:0006810(transport)	GO:0005634(nucleus);GO:0005643(nuclear pore);GO:0016021(integral to membrane);GO:0019867(outer membrane)	GO:0003674(molecular_function);GO:0005215(transporter activity);GO:0005515(protein binding);GO:0015288(porin activity)	NM_005085	Hs.654530	ref:NM_005085;gb:BC045620;gb:D14689;ens:ENST00000359428
A_23_P320304	0.000999598	3.88831	-2.01143	-2.03035	-1.83565	NM_201252	chr1:19466366..19466307	AFAR3	Homo sapiens aflatoxin B1 aldehyde reductase 3 (AFAR3), mRNA [NM_201252]			GO:0008430(selenium binding);GO:0016491(oxidoreductase activity)	NM_201252	Hs.662342	ref:NM_201252;ens:ENST00000341714;ens:ENST00000388885;ens:ENST00000388886
A_23_P214594	0.00835413	1.51201	0.489503	0.671133	0.628755	NM_024839	chr6:30422282..30422496	RPP21	Homo sapiens ribonuclease P 21kDa subunit (RPP21), mRNA [NM_024839]	GO:0008033(tRNA processing)	GO:0005634(nucleus)	GO:0004526(ribonuclease P activity);GO:0005515(protein binding);GO:0016787(hydrolase activity)	NM_024839	Hs.183232	ref:NM_024839;gb:BC011730;gb:AJ504715;ens:ENST00000376644
A_23_P128067	0.0482612	1.51241	0.337904	0.798958	0.653683	NM_021104	chr12:54797596..54797655	RPL41	Homo sapiens ribosomal protein L41 (RPL41), transcript variant 1, mRNA [NM_021104]	GO:0006412(translation)	GO:0005840(ribosome);GO:0005842(cytosolic large ribosomal subunit (sensu Eukaryota))	GO:0003723(RNA binding);GO:0003735(structural constituent of ribosome)	NM_021104	Hs.632703	ref:NM_021104;ref:NM_001035267;ens:ENST00000314842;gb:BC105795
A_23_P45875	0.0193703	2.05969	1.33685	0.891664	0.898755	NM_003292	chr1:184550471..184550412	TPR	Homo sapiens translocated promoter region (to activated MET oncogene) (TPR), mRNA [NM_003292]	GO:0006606(protein import into nucleus);GO:0006810(transport)	GO:0005634(nucleus);GO:0005635(nuclear envelope);GO:0005643(nuclear pore);GO:0005737(cytoplasm)		NM_003292	Hs.279640	ref:NM_003292;gb:U69668;ens:ENST00000367472;ens:ENST00000367471
A_32_P39866	0.000133205	5.58849	-2.44969	-2.45812	-2.53956	BC040412	chr19:36091807..36091866	BC040412	Homo sapiens, clone IMAGE:5184855, mRNA. [BC040412]					Hs.223803	gb:BC040412;thc:THC2693062
A_24_P322771	0.000193368	5.26603	-2.39988	-2.4528	-2.33747	NM_003225	chr21:42656568..42656509	TFF1	Homo sapiens trefoil factor 1 (TFF1), mRNA [NM_003225]	GO:0005975(carbohydrate metabolic process);GO:0006952(defense response);GO:0007586(digestion);GO:0008285(negative regulation of cell proliferation);GO:0030154(cell differentiation)		GO:0005515(protein binding);GO:0008083(growth factor activity)	NM_003225	Hs.162807	ref:NM_003225;ens:ENST00000291527;gb:E02904;gb:X52003
A_24_P919460	0.0054602	2.21011	-1.06209	-1.0564	-1.31387	AB065089	chr16:1952735..1952676	RPS2	Homo sapiens OK/KNS-cl.7 mRNA for ribosomal protein S2, complete cds. [AB065089]	GO:0006412(translation)	GO:0005622(intracellular);GO:0005843(cytosolic small ribosomal subunit (sensu Eukaryota));GO:0015935(small ribosomal subunit)	GO:0003723(RNA binding);GO:0003735(structural constituent of ribosome)		Hs.498569	gb:AB065089;gb:BC063011;thc:THC2503253;thc:THC2536894
A_23_P111005	0.0266357	2.17607	0.791074	1.43775	1.13635	NM_015388	chr6:43587823..43587764	YIPF3	Homo sapiens Yip1 domain family, member 3 (YIPF3), mRNA [NM_015388]	GO:0030154(cell differentiation)	GO:0016020(membrane);GO:0016021(integral to membrane);GO:0030133(transport vesicle)		NM_015388	Hs.440950	ref:NM_015388;gb:BC019297;ens:ENST00000259737;ens:ENST00000372422
A_23_P107454	0.000486275	4.54187	-2.26487	-2.09814	-2.18685	NM_031958	chr17:36418428..36418369	KRTAP3-1	Homo sapiens keratin associated protein 3-1 (KRTAP3-1), mRNA [NM_031958]		GO:0045095(keratin filament)	GO:0005198(structural molecule activity)	NM_031958	Hs.307027	ref:NM_031958;gb:AJ406931;gb:BG182681;thc:THC2488283
A_32_P64894	0.0137948	3.05041	-1.87279	-1.7163	-1.23792		chr4:122810242..122810301	A_32_P64894
A_23_P50897	0.00698053	1.59959	0.688683	0.770347	0.574087	NM_032390	chr2:122201385..122201326	MKI67IP	Homo sapiens MKI67 (FHA domain) interacting nucleolar phosphoprotein (MKI67IP), mRNA [NM_032390]	GO:0006461(protein complex assembly);GO:0009303(rRNA transcription);GO:0016072(rRNA metabolic process)	GO:0000794(condensed nuclear chromosome);GO:0005634(nucleus);GO:0005654(nucleoplasm);GO:0005730(nucleolus);GO:0005737(cytoplasm)	GO:0000166(nucleotide binding);GO:0003723(RNA binding);GO:0005515(protein binding)	NM_032390	Hs.367842	ref:NM_032390;ens:ENST00000285814;gb:BC022990;gb:BC024238
A_24_P912941	0.00571887	2.38539	-1.38771	-1.30521	-1.06976		chr11:6542149..6542208	DNHD1	dynein heavy chain domain 1 [Source:RefSeq_peptide;Acc:NP_653267] [ENST00000354346]	GO:0007018(microtubule-based movement)	GO:0019861(flagellum);GO:0030286(dynein complex)	GO:0003777(microtubule motor activity)		Hs.424183	ens:ENST00000354346;gb:AK128064;thc:THC2629994
A_32_P217346	0.00693168	2.66817	-1.24708	-1.64432	-1.35614	AI870240	chr17:055879600..055879659	AI870240	AI870240 wl20e12.x1 NCI_CGAP_Ut1 Homo sapiens cDNA clone IMAGE:2425486 3', mRNA sequence [AI870240]					Hs.84084	gb:AI870240;gb:AI867210;gb:AA431206;gb:AI480332
A_23_P304304	0.000880028	1.94906	-0.918324	-0.953882	-1.01612	NM_004042	chrX:3040282..3040341	ARSF	Homo sapiens arylsulfatase F (ARSF), mRNA [NM_004042]	GO:0008152(metabolic process)		GO:0004065(arylsulfatase activity);GO:0005509(calcium ion binding);GO:0016787(hydrolase activity)	NM_004042	Hs.101674	ref:NM_004042;ens:ENST00000359361;ens:ENST00000381127;gb:X97868
A_24_P218151	0.000886958	3.21809	-1.76685	-1.59394	-1.69783	NM_016352	chr7:129750641..129750700	CPA4	Homo sapiens carboxypeptidase A4 (CPA4), mRNA [NM_016352]	GO:0006508(proteolysis);GO:0016573(histone acetylation)	GO:0005575(cellular_component)	GO:0004180(carboxypeptidase activity);GO:0004182(carboxypeptidase A activity);GO:0008237(metallopeptidase activity);GO:0008270(zinc ion binding);GO:0046872(metal ion binding)	NM_016352	Hs.93764	ref:NM_016352;ens:ENST00000222482;gb:BC052289;gb:AY358699
A_24_P898915	0.0106722	1.69443	0.819228	0.859154	0.604026	NM_001004321	chr19:148243..148184	FLJ45445	Homo sapiens FLJ45445 protein (FLJ45445), mRNA [NM_001004321]				NM_001004321	Hs.520384	ref:NM_001004321;gb:AK128836;gb:AK024248;gb:AL117642
A_23_P142255	2.1975e-05	3.03963	-1.59583	-1.59693	-1.61892	NM_020209	chr19:4241646..4241705	SHD	Homo sapiens Src homology 2 domain containing transforming protein D (SHD), mRNA [NM_020209]	GO:0007242(intracellular signaling cascade)			NM_020209	Hs.7423	ref:NM_020209;ens:ENST00000221852;gb:AK055673;gb:AK056268
A_23_P50477	0.0461869	1.51851	0.835242	0.370317	0.602409	NM_138639	chr19:54865555..54868823	BCL2L12	Homo sapiens BCL2-like 12 (proline rich) (BCL2L12), transcript variant 1, mRNA [NM_138639]	GO:0006915(apoptosis)			NM_138639	Hs.289052	ref:NM_138639;ref:NM_001040668;gb:BC104004;ens:ENST00000246785
A_23_P75630	0.000333119	5.02529	-2.33919	-2.39736	-2.25108	NM_052968	chr11:116165475..116165416	APOA5	Homo sapiens apolipoprotein A-V (APOA5), mRNA [NM_052968]	GO:0006641(triacylglycerol metabolic process);GO:0006869(lipid transport);GO:0042157(lipoprotein metabolic process);GO:0042246(tissue regeneration);GO:0046890(regulation of lipid biosynthetic process)	GO:0005576(extracellular region);GO:0005783(endoplasmic reticulum);GO:0042627(chylomicron)	GO:0005319(lipid transporter activity);GO:0008289(lipid binding)	NM_052968	Hs.283923	ref:NM_052968;gb:AF202889;ens:ENST00000227665;ens:ENST00000375369
A_23_P33207	0.00155805	3.97654	-2.14277	-1.9536	-1.87817	AF319957		AF319957	Homo sapiens FKSG22 (FKSG22) mRNA, complete cds. [AF319957]						gb:AF319957;gb:AF114835;thc:THC2483107
A_23_P88234	0.0173311	1.95608	0.815146	1.22464	0.864102	NM_016049	chr14:23678419..23678197	C14orf122	Homo sapiens chromosome 14 open reading frame 122 (C14orf122), mRNA [NM_016049]				NM_016049	Hs.271614	ref:NM_016049;ens:ENST00000216799;gb:AY368908;gb:AF151870
A_24_P29818	0.0181941	1.6132	0.847676	0.521362	0.70075	NM_000989	chr8:99124095..99123242	RPL30	Homo sapiens ribosomal protein L30 (RPL30), mRNA [NM_000989]	GO:0006412(translation)	GO:0005622(intracellular);GO:0005840(ribosome);GO:0005842(cytosolic large ribosomal subunit (sensu Eukaryota))	GO:0003723(RNA binding);GO:0003735(structural constituent of ribosome)	NM_000989	Hs.400295	ref:NM_000989;ens:ENST00000287038;gb:X79238;gb:L05095
A_23_P433758	0.0272116	2.49483	-1.01328	-1.75098	-1.19257	NM_001030288	chr16:29584274..29584333	SPN	Homo sapiens sialophorin (leukosialin, CD43) (SPN), transcript variant 1, mRNA [NM_001030288]	GO:0001562(response to protozoan);GO:0001808(negative regulation of type IV hypersensitivity);GO:0006935(chemotaxis);GO:0006968(cellular defense response);GO:0007162(negative regulation of cell adhesion);GO:0007163(establishment and/or maintenance of cell polarity);GO:0007166(cell surface receptor linked signal transduction);GO:0008624(induction of apoptosis by extracellular signals);GO:0031295(T…	GO:0001931(uropod);GO:0005604(basement membrane);GO:0005615(extracellular space);GO:0005887(integral to plasma membrane);GO:0009897(external side of plasma membrane);GO:0016020(membrane)	GO:0004888(transmembrane receptor activity);GO:0005515(protein binding);GO:0008367(bacterial binding)	NM_001030288	Hs.632188	ref:NM_001030288;ref:NM_003123;gb:J04536;gb:X60502
A_24_P311036	0.00873041	2.45387	-1.44149	-1.05324	-1.39045	NM_002479	chr1:201319544..201319485	MYOG	Homo sapiens myogenin (myogenic factor 4) (MYOG), mRNA [NM_002479]	GO:0006355(regulation of transcription, DNA-dependent);GO:0006366(transcription from RNA polymerase II promoter);GO:0007275(multicellular organismal development);GO:0007519(striated muscle development);GO:0030154(cell differentiation)	GO:0005634(nucleus)	GO:0003700(transcription factor activity)	NM_002479	Hs.2830	ref:NM_002479;ens:ENST00000241651;gb:X17651;gb:BC006347
A_24_P363745	0.00834207	1.61082	0.764574	0.562417	0.736407	NM_014665	chr8:145721294..145721353	LRRC14	Homo sapiens leucine rich repeat containing 14 (LRRC14), mRNA [NM_014665]			GO:0005515(protein binding)	NM_014665	Hs.459391	ref:NM_014665;ens:ENST00000292524;gb:D25216
A_23_P84782	0.0180503	1.50487	0.681369	0.429585	0.657949	NM_015963	chr2_random:1869..1810	THAP4	Homo sapiens THAP domain containing 4 (THAP4), mRNA [NM_015963]			GO:0003677(DNA binding);GO:0008270(zinc ion binding);GO:0046872(metal ion binding)	NM_015963	Hs.435759	ref:NM_015963;gb:BC000767;gb:BC009439;ens:ENST00000321679
A_32_P793319	0.0121075	2.30466	-1.47195	-1.07791	-1.0638	AK098749	chr17:29421877..29421818	AK098749	Homo sapiens cDNA FLJ25883 fis, clone CBR02735. [AK098749]					Hs.652768	gb:AK098749;thc:THC2486057
A_32_P378035	0.00305515	3.61588	-2.02162	-1.87403	-1.66739	AB051443	chr22:29096206..29096147	KIAA1656	Homo sapiens mRNA for KIAA1656 protein, partial cds. [AB051443]					Hs.505597	gb:AB051443
A_24_P37887	0.0122334	1.80556	-0.688868	-0.849979	-1.01848	NM_199243	chr5:94982958..94983017	GPR150	Homo sapiens G protein-coupled receptor 150 (GPR150), mRNA [NM_199243]	GO:0007165(signal transduction);GO:0007186(G-protein coupled receptor protein signaling pathway)	GO:0016020(membrane);GO:0016021(integral to membrane)	GO:0001584(rhodopsin-like receptor activity);GO:0004872(receptor activity)	NM_199243	Hs.143315	ref:NM_199243;ens:ENST00000316122;ens:ENST00000380007;thc:THC2603116
A_24_P57207	0.0103667	2.23197	-1.11231	-0.979343	-1.38331	NM_032607	chr19:4122473..4122708	CREB3L3	Homo sapiens cAMP responsive element binding protein 3-like 3 (CREB3L3), mRNA [NM_032607]	GO:0006355(regulation of transcription, DNA-dependent)	GO:0005634(nucleus)	GO:0003700(transcription factor activity);GO:0046983(protein dimerization activity)	NM_032607	Hs.247744	ref:NM_032607;gb:AB073612;ens:ENST00000078445;ens:ENST00000381943
A_23_P20458	0.00477996	1.88973	-1.04358	-0.835943	-0.875004	NM_005285	chr8:54015820..54015879	NPBWR1	Homo sapiens neuropeptides B/W receptor 1 (NPBWR1), mRNA [NM_005285]	GO:0007165(signal transduction);GO:0007186(G-protein coupled receptor protein signaling pathway);GO:0007218(neuropeptide signaling pathway);GO:0007268(synaptic transmission);GO:0019222(regulation of metabolic process)	GO:0016020(membrane);GO:0016021(integral to membrane)	GO:0001584(rhodopsin-like receptor activity);GO:0004872(receptor activity);GO:0004985(opioid receptor activity);GO:0005515(protein binding)	NM_005285	Hs.248117	ref:NM_005285;gb:BC107101;gb:BC069117;ens:ENST00000331251
A_23_P24676	0.00437697	4.03338	-2.09993	-2.18643	-1.7496	NM_001005204	chr11:55900254..55900313	OR8U1	Homo sapiens olfactory receptor, family 8, subfamily U, member 1 (OR8U1), mRNA [NM_001005204]	GO:0007165(signal transduction);GO:0007186(G-protein coupled receptor protein signaling pathway);GO:0007608(sensory perception of smell);GO:0050896(response to stimulus)	GO:0016020(membrane);GO:0016021(integral to membrane)	GO:0004872(receptor activity);GO:0004984(olfactory receptor activity)	NM_001005204	Hs.553618	ref:NM_001005204;ref:NM_001013357;ens:ENST00000302270;thc:THC2604519
A_24_P312845	0.0170132	1.72677	-0.635999	-0.740903	-0.987326	NM_016564	chr11:778360..778301	CEND1	Homo sapiens cell cycle exit and neuronal differentiation 1 (CEND1), mRNA [NM_016564]		GO:0016020(membrane);GO:0016021(integral to membrane)		NM_016564	Hs.22140	ref:NM_016564;ens:ENST00000330106;gb:AK074547;thc:THC2627462
A_24_P348885	0.000529059	5.22817	-2.29597	-2.37738	-2.48556	NM_182580	chr1:109842124..109842183	CYB561D1	Homo sapiens cytochrome b-561 domain containing 1 (CYB561D1), mRNA [NM_182580]	GO:0006118(electron transport);GO:0006810(transport)	GO:0016020(membrane);GO:0016021(integral to membrane)	GO:0005506(iron ion binding);GO:0046872(metal ion binding)	NM_182580	Hs.514682	ref:NM_182580;gb:AK126707;gb:AK096354
A_23_P119311	0.0209993	2.14914	-1.42625	-0.977671	-0.90736	NM_012315	chr19:56201743..56201684	KLK9	Homo sapiens kallikrein-related peptidase 9 (KLK9), mRNA [NM_012315]	GO:0006508(proteolysis)	GO:0005576(extracellular region)	GO:0004252(serine-type endopeptidase activity);GO:0008233(peptidase activity)	NM_012315	Hs.448942	ref:NM_012315;gb:AY551001;ens:ENST00000250366;ens:ENST00000376833
A_23_P6321	0.0490353	1.81153	-1.15148	-0.482802	-0.937346	NM_003277	chr22:17890618..17890559	CLDN5	Homo sapiens claudin 5 (transmembrane protein deleted in velocardiofacial syndrome) (CLDN5), mRNA [NM_003277]	GO:0016338(calcium-independent cell-cell adhesion)	GO:0005923(tight junction);GO:0016020(membrane);GO:0016021(integral to membrane)	GO:0005198(structural molecule activity);GO:0042802(identical protein binding)	NM_003277	Hs.505337	ref:NM_003277;ens:ENST00000329916;gb:AK124019;gb:AK092561
A_24_P85881	0.016672	2.45349	-1.63254	-1.10437	-1.1476	NM_153835	chr2:26387122..26386609	GPR113	Homo sapiens G protein-coupled receptor 113 (GPR113), mRNA [NM_153835]	GO:0007165(signal transduction);GO:0007218(neuropeptide signaling pathway)	GO:0016020(membrane);GO:0016021(integral to membrane)	GO:0004872(receptor activity);GO:0004930(G-protein coupled receptor activity)	NM_153835	Hs.631878	ref:NM_153835;ens:ENST00000311519;ens:ENST00000333478;gb:AY140955
A_24_P207195	0.0163937	2.53775	-1.6897	-1.20436	-1.13659	NM_024336	chr16:52876222..52876163	IRX3	Homo sapiens iroquois homeobox protein 3 (IRX3), mRNA [NM_024336]	GO:0006355(regulation of transcription, DNA-dependent)	GO:0005634(nucleus)	GO:0003700(transcription factor activity)	NM_024336	Hs.499205	ref:NM_024336;ens:ENST00000329734;gb:DQ892008;gb:BC023667
A_24_P211351	0.00909119	2.38653	1.3833	1.01414	1.3673		chr20:60947830..60947889	ENST00000370395	DPH3 homolog B (CSL-type zinc finger-containing protein 1). [Source:Uniprot/SWISSPROT;Acc:Q9H4G8] [ENST00000370395]			GO:0008270(zinc ion binding);GO:0046872(metal ion binding)			ens:ENST00000370395
A_32_P22637	0.0426454	1.7017	-0.670262	-1.08615	-0.544502		chrX:106069197..106069138	THC2638238							thc:THC2638238
A_24_P273253	0.00272085	4.43854	-2.34158	-1.95243	-2.15625	BC090889	chr14:104475657..104475598	AHNAK2	Homo sapiens AHNAK nucleoprotein 2, mRNA (cDNA clone MGC:102983 IMAGE:30387958), complete cds. [BC090889]			GO:0005515(protein binding)	XM_001132404	Hs.441783	gb:BC090889;gb:AB095939;gb:AK126472;ens:ENST00000333244
A_32_P106925	0.000637651	3.78471	-1.89722	-2.0133	-1.85003		chr7:158444029..158444088	THC2625851							thc:THC2625851
A_32_P459849	0.00316184	2.48267	-1.31839	-1.1807	-1.4366	NM_153453	chr6:117696166..117696225	VGLL2	Homo sapiens vestigial like 2 (Drosophila) (VGLL2), transcript variant 2, mRNA [NM_153453]	GO:0006355(regulation of transcription, DNA-dependent);GO:0007519(striated muscle development);GO:0045449(regulation of transcription);GO:0045944(positive regulation of transcription from RNA polymerase II promoter)	GO:0005634(nucleus);GO:0005737(cytoplasm)	GO:0003713(transcription coactivator activity);GO:0005515(protein binding);GO:0030528(transcription regulator activity)	NM_153453	Hs.99324	ref:NM_153453;ref:NM_182645;ens:ENST00000352536;ens:ENST00000326274
A_23_P56239	0.0200091	2.22819	-1.33784	-0.824395	-1.30538	NM_005305	chr19:40554593..40554652	GPR42	Homo sapiens G protein-coupled receptor 42 (GPR42), mRNA [NM_005305]	GO:0007165(signal transduction);GO:0007186(G-protein coupled receptor protein signaling pathway)	GO:0005887(integral to plasma membrane);GO:0016020(membrane)	GO:0001584(rhodopsin-like receptor activity);GO:0004872(receptor activity)	NM_005305	Hs.533926	ref:NM_005305;ref:NM_005304;ens:ENST00000246538;ens:ENST00000327809
A_32_P123788	0.00631963	3.10315	-1.89467	-1.50795	-1.49859	NM_024298	chr19:59384140..59383995	LENG4	Homo sapiens leukocyte receptor cluster (LRC) member 4 (LENG4), mRNA [NM_024298]	GO:0008150(biological_process)	GO:0005575(cellular_component)	GO:0003674(molecular_function);GO:0004872(receptor activity)	NM_024298	Hs.467279	ref:NM_024298;gb:BC006309;gb:BC003164;ens:ENST00000245615
A_24_P147849	0.000358306	4.9172	-2.30613	-2.36871	-2.21868			A_24_P147849
A_23_P404259	0.0339952	1.53158	0.840944	0.453544	0.550561	NM_001008397	chr5:54496090..54496149	LOC493869	Homo sapiens similar to RIKEN cDNA 2310016C16 (LOC493869), mRNA [NM_001008397]	GO:0006979(response to oxidative stress)		GO:0004602(glutathione peroxidase activity);GO:0016491(oxidoreductase activity)	NM_001008397	Hs.289044	ref:NM_001008397;gb:AK074216;gb:AY358715;gb:BC029424
A_23_P129413	0.00161303	1.80238	-0.883485	-0.884675	-0.781558	NM_022357	chr16:66567141..66567082	DPEP3	Homo sapiens dipeptidase 3 (DPEP3), mRNA [NM_022357]	GO:0006508(proteolysis)	GO:0005624(membrane fraction);GO:0016020(membrane)	GO:0004237(membrane dipeptidase activity);GO:0008237(metallopeptidase activity);GO:0008239(dipeptidyl-peptidase activity);GO:0008270(zinc ion binding);GO:0046872(metal ion binding);GO:0048503(GPI anchor binding)	NM_022357	Hs.302028	ref:NM_022357;gb:AK057401;gb:AY358390;ens:ENST00000268793
A_23_P214344	0.000734472	3.07037	-1.68013	-1.53351	-1.6416		chr6:2731501..2731560	ENST00000380769	ATPase WRNIP1 (Werner helicase-interacting protein 1). [Source:Uniprot/SWISSPROT;Acc:Q96S55] [ENST00000380769]						ens:ENST00000380769;gb:AF218313;thc:THC2484270
A_24_P828125	0.0359761	2.34664	-0.963219	-1.01919	-1.70937		chr20:061170510..061170569	A_24_P828125
A_24_P337700	0.00719816	3.15723	-1.90199	-1.41189	-1.6621	NM_004666	chr6:133044895..133044836	VNN1	Homo sapiens vanin 1 (VNN1), mRNA [NM_004666]	GO:0006807(nitrogen compound metabolic process);GO:0006928(cell motility)	GO:0016020(membrane)	GO:0016811(hydrolase activity, acting on carbon-nitrogen (but not peptide) bonds, in linear amides);GO:0048503(GPI anchor binding)	NM_004666	Hs.12114	ref:NM_004666;ens:ENST00000367928;gb:U39664;gb:AJ132099
A_23_P29257	0.00565685	2.80555	1.26451	1.5813	1.61904	NM_005318	chr22:36533093..36533152	H1F0	Homo sapiens H1 histone family, member 0 (H1F0), mRNA [NM_005318]	GO:0006334(nucleosome assembly);GO:0007001(chromosome organization and biogenesis (sensu Eukaryota))	GO:0000786(nucleosome);GO:0005634(nucleus);GO:0005694(chromosome)	GO:0003677(DNA binding)	NM_005318	Hs.226117	ref:NM_005318;ens:ENST00000340857;gb:AK091372;gb:AX746942
A_23_P252106	0.0472135	1.81816	1.24369	0.606063	0.737683	NM_003821	chr8:90871486..90871545	RIPK2	Homo sapiens receptor-interacting serine-threonine kinase 2 (RIPK2), mRNA [NM_003821]	GO:0006468(protein amino acid phosphorylation);GO:0006954(inflammatory response);GO:0007165(signal transduction);GO:0042098(T cell proliferation);GO:0043065(positive regulation of apoptosis);GO:0043123(positive regulation of I-kappaB kinase/NF-kappaB cascade);GO:0051092(activation of NF-kappaB transcription factor)	GO:0005622(intracellular)	GO:0000166(nucleotide binding);GO:0004672(protein kinase activity);GO:0004674(protein serine/threonine kinase activity);GO:0004871(signal transducer activity);GO:0004872(receptor activity);GO:0005515(protein binding);GO:0005524(ATP binding);GO:0016740(transferase activity);GO:0030274(LIM domain binding);GO:0050700(CARD domain binding)	NM_003821	Hs.103755	ref:NM_003821;gb:BC004553;gb:AF078530;ens:ENST00000220751
A_24_P131580	0.000234912	4.74261	-2.2129	-2.20963	-2.3145	NM_031313	chr2:232983591..232983650	ALPPL2	Homo sapiens alkaline phosphatase, placental-like 2 (ALPPL2), mRNA [NM_031313]	GO:0008152(metabolic process);GO:0016310(phosphorylation)	GO:0016020(membrane)	GO:0000287(magnesium ion binding);GO:0004035(alkaline phosphatase activity);GO:0008270(zinc ion binding);GO:0016787(hydrolase activity);GO:0048503(GPI anchor binding)	NM_031313	Hs.333509	ref:NM_031313;ens:ENST00000295453;gb:X55958;gb:BC014139
A_32_P105865	0.00562785	2.44941	-1.46607	-1.12926	-1.28199		chr18:016944994..016945053	A_32_P105865
A_24_P23636	0.000423929	2.68971	-1.47946	-1.4252	-1.37769		chr7:82602473..82602414	PCLO	PCLO_HUMAN Isoform 3 of Q9Y6V0 - Homo sapiens (Human) [Source:Uniprot/Varsplic;Acc:Q9Y6V0-3] [ENST00000333891]	GO:0006810(transport);GO:0007010(cytoskeleton organization and biogenesis);GO:0016080(synaptic vesicle targeting)	GO:0005856(cytoskeleton);GO:0008021(synaptic vesicle);GO:0016020(membrane);GO:0045202(synapse)	GO:0005215(transporter activity);GO:0005509(calcium ion binding);GO:0005515(protein binding);GO:0005522(profilin binding);GO:0005544(calcium-dependent phospholipid binding);GO:0008270(zinc ion binding);GO:0046872(metal ion binding)	XM_929946	Hs.12376	ens:ENST00000333891;ens:ENST00000389477;ens:ENST00000389476;gb:Y19188
A_24_P499481	0.00959743	2.10443	-1.27113	-0.908657	-1.04051		chr1:004480750..004480809	A_24_P499481
A_23_P25790	0.00581156	2.00652	-0.909138	-1.1569	-0.948044	NM_022478	chr14:22587331..22587272	CDH24	Homo sapiens cadherin-like 24 (CDH24), transcript variant 1, mRNA [NM_022478]	GO:0007156(homophilic cell adhesion)	GO:0005911(intercellular junction);GO:0016020(membrane);GO:0016021(integral to membrane)	GO:0005509(calcium ion binding);GO:0005515(protein binding)	NM_022478	Hs.155912	ref:NM_022478;ref:NM_144985;gb:AL137477;gb:AK025342
A_24_P456723	0.000625874	1.7813	0.792049	0.860469	0.846274	BC039374	chr2:97685835..97685894	LOC728537	Homo sapiens cDNA clone IMAGE:5271446. [BC039374]				XM_001127257	Hs.469369	gb:BC039374;ref:XM_001127257;ref:XM_001127694;thc:THC2655845
A_24_P7181	0.015924	2.30358	-1.44666	-0.919027	-1.24595		chr8:095973352..095973411	A_24_P7181
A_24_P914134	0.0128533	2.7736	-1.75932	-1.17585	-1.48011	NM_001080122	chr20:4615049..4615108	PRNP	Homo sapiens prion protein (p27-30) (Creutzfeldt-Jakob disease, Gerstmann-Strausler-Scheinker syndrome, fatal familial insomnia) (PRNP), transcript variant 4, mRNA [NM_001080122]	GO:0006878(copper ion homeostasis);GO:0006979(response to oxidative stress);GO:0008152(metabolic process)	GO:0005737(cytoplasm);GO:0005783(endoplasmic reticulum);GO:0005794(Golgi apparatus);GO:0005886(plasma membrane);GO:0019898(extrinsic to membrane);GO:0045121(lipid raft)	GO:0005507(copper ion binding);GO:0005515(protein binding);GO:0008017(microtubule binding);GO:0048503(GPI anchor binding)	NM_001080122	Hs.472010	ref:NM_001080122;ref:NM_001080121;ref:NM_183079;ref:NM_000311
A_32_P193695	0.00233156	2.17506	-1.15025	-1.016	-1.19691	AI241366	chr7:135262217..135262276	AI241366	qk17f03.x1 NCI_CGAP_Kid3 Homo sapiens cDNA clone IMAGE:1869245 3', mRNA sequence [AI241366]					Hs.597031	gb:AI241366
A_32_P72887	0.0101514	2.35411	-0.987128	-1.39134	-1.32708		chr5:173746850..173746909	A_32_P72887
A_24_P130792	0.00057455	5.154	-2.47842	-2.29819	-2.32046	NM_199044	chr1:46583343..46583402	NSUN4	Homo sapiens NOL1/NOP2/Sun domain family, member 4 (NSUN4), mRNA [NM_199044]				NM_199044	Hs.163424	ref:NM_199044;gb:AK021577;gb:AK128066;ens:ENST00000307089
A_23_P339744	0.0064283	2.42957	-1.16587	-1.18963	-1.4866	NR_002797	chr19:52470201..52470260	LOC255783	Homo sapiens hypothetical protein LOC255783 (LOC255783) on chromosome 19 [NR_002797]				NR_002797	Hs.128690	ref:NR_002797;gb:BC022076;gb:BC045749;gb:BC064510
A_23_P118370	0.0192456	1.80168	-0.620396	-1.02358	-0.904047	AK022252	chr17:72937963..72938022	AK022252	Homo sapiens cDNA FLJ12190 fis, clone MAMMA1000842. [AK022252]						gb:AK022252;thc:THC2482920
A_23_P166207	0.0258371	2.34461	-1.59421	-1.19523	-0.898592	NR_003087	chr21:14593681..14593740	ABCC13	Homo sapiens ATP-binding cassette, sub-family C (CFTR/MRP), member 13 (ABCC13) on chromosome 21 [NR_003087]	GO:0006810(transport)	GO:0005634(nucleus);GO:0016020(membrane);GO:0016021(integral to membrane)	GO:0005524(ATP binding);GO:0042626(ATPase activity, coupled to transmembrane movement of substances)	NR_003087	Hs.366575	ref:NR_003087;gb:AY063515;ens:ENST00000319071;ens:ENST00000285661
A_23_P5479	0.033695	1.82521	-1.19381	-0.730039	-0.68034	AF119842	chr2:97909626..97909685	AF119842	Homo sapiens PRO1048 mRNA, complete cds. [AF119842]						gb:AF119842
A_24_P174824	0.0444263	1.62301	0.394231	0.838534	0.863254	NM_006425	chr5:159761450..159761391	SLU7	Homo sapiens SLU7 splicing factor homolog (S. cerevisiae) (SLU7), mRNA [NM_006425]	GO:0000380(alternative nuclear mRNA splicing, via spliceosome);GO:0000389(nuclear mRNA 3'-splice site recognition)	GO:0005681(spliceosome);GO:0016607(nuclear speck);GO:0030532(small nuclear ribonucleoprotein complex)	GO:0000386(second spliceosomal transesterification activity);GO:0003676(nucleic acid binding);GO:0008270(zinc ion binding);GO:0030628(pre-mRNA 3'-splice site binding)	NM_006425	Hs.435342	ref:NM_006425;thc:THC2508060;thc:THC2553584
A_23_P127721	0.00106743	3.76714	-2.03844	-1.85647	-1.8455	NM_002559	chr11:56872734..56873845	P2RX3	Homo sapiens purinergic receptor P2X, ligand-gated ion channel, 3 (P2RX3), mRNA [NM_002559]	GO:0006811(ion transport);GO:0007165(signal transduction)	GO:0005887(integral to plasma membrane);GO:0016020(membrane)	GO:0004872(receptor activity);GO:0004931(ATP-gated cation channel activity);GO:0005216(ion channel activity);GO:0005524(ATP binding)	NM_002559	Hs.146738	ref:NM_002559;ens:ENST00000263314;gb:AB016608;gb:BC109287
A_23_P162525	0.00370371	2.62331	-1.41609	-1.52455	-1.23353	NM_014503	chr12:100301482..100301541	UTP20	Homo sapiens UTP20, small subunit (SSU) processome component, homolog (yeast) (UTP20), mRNA [NM_014503]	GO:0006365(35S primary transcript processing);GO:0008285(negative regulation of cell proliferation)	GO:0005634(nucleus);GO:0005732(small nucleolar ribonucleoprotein complex)	GO:0005515(protein binding);GO:0030515(snoRNA binding)	NM_014503	Hs.295732	ref:NM_014503;ens:ENST00000261637;gb:AF072718;gb:AK000333
A_32_P49350	0.00268034	4.99709	-2.54081	-2.12586	-2.29659	DB456971	chr20:4558767..4558708	DB456971	DB456971 RIKEN full-length enriched human cDNA library, testis Homo sapiens cDNA clone H013075L06 5', mRNA sequence [DB456971]				XR_016748	Hs.641895	gb:DB456971;gb:XR_018871;gb:XR_018523;ref:XR_016748
A_24_P689119	0.000277885	4.3073	-2.08726	-2.0581	-2.17499		chr8:000917994..000917935	A_24_P689119
A_24_P176714	0.0368495	1.55155	0.405371	0.836597	0.659152	NM_015681	chr17:19187321..19187262	EPPB9	Homo sapiens B9 protein (EPPB9), mRNA [NM_015681]			GO:0005515(protein binding)	NM_015681	Hs.462445	ref:NM_015681;ens:ENST00000261499;gb:AB030506;gb:CR606056
A_24_P136299	0.0457347	2.19081	-1.41228	-1.35068	-0.631422	XR_018320	chr15:76910667..76910726	LOC390614	PREDICTED: Homo sapiens hypothetical LOC390614 (LOC390614), mRNA [XR_018320]				XR_017371	Hs.646488	gb:XR_018320;ref:XR_017371
A_23_P59950	0.0490074	2.62209	1.00393	2.02514	1.14308	NM_015359	chr8:22335781..22335840	SLC39A14	Homo sapiens solute carrier family 39 (zinc transporter), member 14 (SLC39A14), mRNA [NM_015359]	GO:0030001(metal ion transport)	GO:0016020(membrane)	GO:0046873(metal ion transporter activity)	NM_015359	Hs.491232	ref:NM_015359;ens:ENST00000381234;ens:ENST00000359741;ens:ENST00000289952
A_23_P208900	0.0108579	3.2093	-1.48751	-2.03509	-1.52416	NM_032108	chr19:4493955..4493896	SEMA6B	Homo sapiens sema domain, transmembrane domain (TM), and cytoplasmic domain, (semaphorin) 6B (SEMA6B), transcript variant SEMA6B.3, mRNA [NM_032108]	GO:0007275(multicellular organismal development);GO:0007399(nervous system development);GO:0030154(cell differentiation)	GO:0016020(membrane);GO:0016021(integral to membrane)	GO:0004872(receptor activity)	NM_032108	Hs.465642	ref:NM_032108;ref:NM_133327;ref:NM_020241;ens:ENST00000301293
A_23_P41049	0.0380125	1.79469	1.07962	0.515257	0.936331	NM_020347	chr3:45842612..45842553	LZTFL1	Homo sapiens leucine zipper transcription factor-like 1 (LZTFL1), mRNA [NM_020347]				NM_020347	Hs.30824	ref:NM_020347;ens:ENST00000296135;ens:ENST00000358911;gb:AK093705
A_23_P149042	0.0102116	3.83786	-2.32686	-1.67594	-1.8181	NM_013328	chr1:224174935..224174876	PYCR2	Homo sapiens pyrroline-5-carboxylate reductase family, member 2 (PYCR2), mRNA [NM_013328]	GO:0006118(electron transport);GO:0006561(proline biosynthetic process);GO:0008652(amino acid biosynthetic process)		GO:0004735(pyrroline-5-carboxylate reductase activity);GO:0016491(oxidoreductase activity)	NM_013328	Hs.654718	ref:NM_013328;gb:AK001508;gb:BC020553;ens:ENST00000343818
A_24_P401670	0.00605125	2.50677	-1.45201	-1.12039	-1.40509	XR_015583	chr11:125443481..125443542	LOC731731	PREDICTED: Homo sapiens similar to Nucleosome assembly protein 1-like 1 (NAP-1-related protein) (hNRP) (LOC731731), mRNA [XR_015583]				XR_015583	Hs.647218	gb:XR_015583;ref:XR_015592
A_24_P523061	0.00321489	2.0398	1.12466	1.03779	0.922822	BC031320	chr15:91242058..91242117	BC031320	Homo sapiens cDNA clone IMAGE:5278682. [BC031320]					Hs.220864	gb:BC031320
A_24_P269140	0.0152163	2.93203	-1.84247	-1.62837	-1.18485		chr6:167530296..167530355	ENST00000283507	T-complex protein 10A homolog. [Source:Uniprot/SWISSPROT;Acc:Q12799] [ENST00000283507]		GO:0005829(cytosol)		XM_001133432	Hs.351	ens:ENST00000283507;ens:ENST00000366827;gb:U03399;gb:BC034995
A_24_P258277	0.00148981	1.60151	0.721166	0.630968	0.686154	NM_015853	chr11:62201588..62201017	LOC51035	Homo sapiens SAPK substrate protein 1 (LOC51035), mRNA [NM_015853]		GO:0005737(cytoplasm)		NM_015853	Hs.351296	ref:NM_015853;gb:BC040129;ens:ENST00000294119;ens:ENST00000301935
A_24_P3804	0.0474989	1.77139	1.00498	0.451982	1.0177	NM_001039651	chr6:31840370..31840429	C6orf26	Homo sapiens chromosome 6 open reading frame 26 (C6orf26), mRNA [NM_001039651]				NM_001039651	Hs.371225	ref:NM_001039651;gb:AJ245661;ens:ENST00000375742;ens:ENST00000375740
A_23_P305680	0.00190009	2.30171	-1.1437	-1.30742	-1.15699	AF020763	chr15:97261035..97261094	IGF1R	Homo sapiens clone 1900 unknown protein mRNA, complete cds. [AF020763]	GO:0000074(regulation of progression through cell cycle);GO:0006468(protein amino acid phosphorylation);GO:0006916(anti-apoptosis);GO:0007165(signal transduction);GO:0007420(brain development);GO:0008284(positive regulation of cell proliferation);GO:0008286(insulin receptor signaling pathway);GO:0009887(organ morphogenesis);GO:0030238(male sex determination);GO:0046777(protein amino acid autophos…	GO:0005887(integral to plasma membrane);GO:0016020(membrane)	GO:0000166(nucleotide binding);GO:0004713(protein-tyrosine kinase activity);GO:0004872(receptor activity);GO:0005010(insulin-like growth factor receptor activity);GO:0005520(insulin-like growth factor binding);GO:0005524(ATP binding);GO:0016740(transferase activity)			gb:AF020763;thc:THC2488945
A_24_P811014	9.88392e-06	2.93777	-1.54811	-1.55178	-1.56426	H15635	chr8:008118791..008115085	H15635	ym27h06.r1 Soares infant brain 1NIB Homo sapiens cDNA clone IMAGE:49510 5', mRNA sequence [H15635]					Hs.657941	gb:H15635;thc:THC2593103;thc:THC2560170
A_24_P324396	0.000239859	4.40007	-2.16293	-2.17779	-2.07186		chr1:1500394..1500453	ENST00000330598	Homo sapiens HSPC088 mRNA, partial cds. [AF161351]					Hs.549751	ens:ENST00000330598;gb:AF161351;gb:AF150222;thc:THC2498170
A_24_P161144	0.000654705	4.93847	-2.1869	-2.37457	-2.35072	BC036762	chr16:31354552..31354493	MGC46336	Homo sapiens hypothetical protein MGC46336, mRNA (cDNA clone MGC:46336 IMAGE:5588928), complete cds. [BC036762]		GO:0005622(intracellular)	GO:0003676(nucleic acid binding);GO:0008270(zinc ion binding);GO:0046872(metal ion binding)	XM_290712	Hs.680805	gb:BC036762;ens:ENST00000315678;ref:XM_290712;ref:XM_937979
A_23_P50773	0.0315888	1.82146	-0.783449	-0.642427	-1.16942	NM_025021	chr19:18749319..18749378	CRTC1	Homo sapiens CREB regulated transcription coactivator 1 (CRTC1), transcript variant 2, mRNA [NM_025021]	GO:0006350(transcription);GO:0006355(regulation of transcription, DNA-dependent);GO:0045944(positive regulation of transcription from RNA polymerase II promoter)	GO:0005634(nucleus)	GO:0005515(protein binding);GO:0008140(cAMP response element binding protein binding)	NM_025021	Hs.371096	ref:NM_025021;ref:NM_015321;gb:AY360171;ens:ENST00000338797
A_24_P322215	0.0275672	1.64005	-0.820176	-0.472263	-0.848791	NM_144683	chr17:24249769..24249710	DHRS13	Homo sapiens dehydrogenase/reductase (SDR family) member 13 (DHRS13), mRNA [NM_144683]	GO:0008152(metabolic process)		GO:0016491(oxidoreductase activity)	NM_144683	Hs.631760	ref:NM_144683;gb:AY358566;ens:ENST00000291979;ens:ENST00000378895
A_24_P151213	0.0417787	1.87468	-1.26183	-0.605582	-0.852518	NM_022737	chr19:11335858..11336051	LPPR2	Homo sapiens lipid phosphate phosphatase-related protein type 2 (LPPR2), mRNA [NM_022737]			GO:0003676(nucleic acid binding);GO:0008270(zinc ion binding)	NM_022737	Hs.6846	ref:NM_022737;gb:AK094869;gb:DQ893492;ens:ENST00000251473
A_32_P52144	0.0279746	1.96094	-1.30062	-0.768895	-0.845131		chr19:050721774..050721715	A_32_P52144
A_23_P84910	0.00906091	2.73764	-1.41115	-1.71228	-1.23536	NM_003446	chrX:47157909..47157968	ZNF157	Homo sapiens zinc finger protein 157 (ZNF157), mRNA [NM_003446]	GO:0000122(negative regulation of transcription from RNA polymerase II promoter);GO:0006350(transcription);GO:0006355(regulation of transcription, DNA-dependent)	GO:0005622(intracellular);GO:0005634(nucleus)	GO:0003700(transcription factor activity);GO:0008270(zinc ion binding);GO:0046872(metal ion binding)	NM_003446	Hs.89897	ref:NM_003446;ens:ENST00000377073;gb:U28687;gb:BC075003
A_32_P91821	0.0199131	1.67934	-0.535004	-0.833176	-0.875509	BC013025	chr12:21679775..21679834	BC013025	Homo sapiens cDNA clone IMAGE:3528660, **** WARNING: chimeric clone ****. [BC013025]					Hs.651645	gb:BC013025;gb:BM041657;gb:AI719865;thc:THC2589877
A_24_P346587	0.0160707	1.71794	0.918094	0.585697	0.838238	NM_014637	chr8:66784424..66784483	MTFR1	Homo sapiens mitochondrial fission regulator 1 (MTFR1), mRNA [NM_014637]		GO:0005739(mitochondrion);GO:0005886(plasma membrane)		NM_014637	Hs.654531	ref:NM_014637;gb:BC043498;gb:BX537854;ens:ENST00000262146
A_32_P80781	1.19569e-05	5.02102	-2.3119	-2.33679	-2.33525		chr16:22345225..22345284	THC2752167	Q26195_PLAVI (Q26195) Pva1 protein, partial (9%) [THC2752167]						thc:THC2752167
A_32_P33294	0.000821229	3.62865	-1.86356	-1.94965	-1.76509	BM808621	chr1:120962254..120962195	BM808621	BM808621 AGENCOURT_6617674 NIH_MGC_124 Homo sapiens cDNA clone IMAGE:5734225 5', mRNA sequence [BM808621]					Hs.149076	gb:BM808621;gb:BF793174
A_24_P264790	0.0048247	3.85905	-2.0282	-2.13308	-1.68345	NM_021070	chr11:65076174..65076115	LTBP3	Homo sapiens latent transforming growth factor beta binding protein 3 (LTBP3), mRNA [NM_021070]			GO:0005509(calcium ion binding);GO:0019838(growth factor binding)	NM_021070	Hs.289019	ref:NM_021070;gb:AK024477;ens:ENST00000322147;ens:ENST00000301874
A_24_P929158	0.0191051	2.37275	-1.21731	-1.56291	-0.959456		chr17:007715538..007715597	A_24_P929158
A_23_P55688	0.00990896	1.81034	1.01292	0.838917	0.716958	NM_017879	chr19:62774884..62774825	ZNF416	Homo sapiens zinc finger protein 416 (ZNF416), mRNA [NM_017879]	GO:0006350(transcription);GO:0006355(regulation of transcription, DNA-dependent)	GO:0005622(intracellular);GO:0005634(nucleus)	GO:0003677(DNA binding);GO:0008270(zinc ion binding);GO:0046872(metal ion binding)	NM_017879	Hs.247711	ref:NM_017879;gb:BC000130;ens:ENST00000196489;thc:THC2475300
A_32_P130309	0.0107781	1.75683	-0.896227	-0.642804	-0.899882	NM_144674	chr16:10629023..10628964	TEKT5	Homo sapiens tektin 5 (TEKT5), mRNA [NM_144674]	GO:0000226(microtubule cytoskeleton organization and biogenesis)	GO:0005874(microtubule)	GO:0005198(structural molecule activity)	NM_144674	Hs.143519	ref:NM_144674;ens:ENST00000283025;gb:BC130336;gb:BC130338
A_24_P112160	0.00273919	2.15979	-0.996685	-1.188	-1.14799	NM_030570	chr7:75981251..75981310	UPK3B	Homo sapiens uroplakin 3B (UPK3B), transcript variant 1, mRNA [NM_030570]		GO:0005783(endoplasmic reticulum);GO:0016020(membrane);GO:0016021(integral to membrane)		NM_030570	Hs.488861	ref:NM_030570;ref:NM_182684;ens:ENST00000334348;ens:ENST00000257632
A_23_P9574	0.00612697	1.62495	0.810403	0.640451	0.650336	NM_018098	chr3:174021821..174021880	ECT2	Homo sapiens epithelial cell transforming sequence 2 oncogene (ECT2), mRNA [NM_018098]	GO:0007242(intracellular signaling cascade);GO:0035023(regulation of Rho protein signal transduction);GO:0043123(positive regulation of I-kappaB kinase/NF-kappaB cascade)	GO:0005622(intracellular)	GO:0004871(signal transducer activity);GO:0005085(guanyl-nucleotide exchange factor activity);GO:0005089(Rho guanyl-nucleotide exchange factor activity);GO:0005515(protein binding)	NM_018098	Hs.518299	ref:NM_018098;gb:AY376439;gb:AK001323;ens:ENST00000232458
A_23_P12858	0.0232049	2.37033	-1.21135	-1.59504	-0.928878	NM_152710	chr10:72204066..72204007	C10orf27	Homo sapiens chromosome 10 open reading frame 27 (C10orf27), mRNA [NM_152710]		GO:0005634(nucleus)		NM_152710	Hs.386698	ref:NM_152710;ens:ENST00000299290;gb:BC139728;gb:AK057382
A_23_P126426	0.00397273	2.07375	1.18508	0.992177	0.979472	NM_001384	chr1:44211437..44211496	DPH2	Homo sapiens DPH2 homolog (S. cerevisiae) (DPH2), transcript variant 1, mRNA [NM_001384]				NM_001384	Hs.632398	ref:NM_001384;ref:NM_001039589;ens:ENST00000255108;gb:AK091303
A_32_P79152	0.000351088	4.65543	-2.26538	-2.25543	-2.13594		chr10:13809705..13809764	THC2539923	Q2RQ82_RHORT (Q2RQ82) 4'-phosphopantetheinyl transferase, partial (5%) [THC2539923]						thc:THC2539923;thc:THC2571490
A_24_P269101	3.08456e-05	4.7677	-2.26648	-2.22828	-2.26512	NM_006161	chr5:134898670..134898611	NEUROG1	Homo sapiens neurogenin 1 (NEUROG1), mRNA [NM_006161]	GO:0006357(regulation of transcription from RNA polymerase II promoter);GO:0007275(multicellular organismal development);GO:0007399(nervous system development);GO:0030182(neuron differentiation);GO:0031536(positive regulation of exit from mitosis);GO:0042472(inner ear morphogenesis);GO:0045165(cell fate commitment)	GO:0005634(nucleus)	GO:0003700(transcription factor activity)	NM_006161	Hs.248149	ref:NM_006161;ens:ENST00000314744;gb:BT019366;gb:DQ891529
A_23_P130653	0.00512064	3.01242	-1.73797	-1.36586	-1.66895	NM_031429	chr19:12797357..12797298	RTBDN	Homo sapiens retbindin (RTBDN), transcript variant 2, mRNA [NM_031429]				NM_031429	Hs.21162	ref:NM_031429;ref:NM_001080997;gb:AK093672;gb:BC005063
A_23_P212554	0.00123425	6.27445	-2.80516	-2.48297	-2.66033	NM_024665	chr3:178222180..178222121	TBL1XR1	Homo sapiens transducin (beta)-like 1X-linked receptor 1 (TBL1XR1), mRNA [NM_024665]	GO:0006350(transcription);GO:0006355(regulation of transcription, DNA-dependent);GO:0006512(ubiquitin cycle);GO:0016568(chromatin modification)	GO:0005634(nucleus)		NM_024665	Hs.581171	ref:NM_024665;gb:BC048298;gb:BX648935;ens:ENST00000314694
A_23_P130639	0.000406773	3.70619	-1.86376	-1.96505	-1.841		chr19:060743795..060743736	A_23_P130639
A_23_P110234	0.000337001	1.86627	-0.867202	-0.918865	-0.914412	NM_001890	chr4:70845191..70845250	CSN1S1	Homo sapiens casein alpha s1 (CSN1S1), transcript variant 1, mRNA [NM_001890]	GO:0006810(transport);GO:0007586(digestion)	GO:0005576(extracellular region)	GO:0005215(transporter activity)	NM_001890	Hs.3155	ref:NM_001890;ref:NM_001025104;ens:ENST00000246891;ens:ENST00000354865
A_24_P374984	0.00250409	2.28396	-1.31098	-1.12943	-1.1342	XR_016712	chr1:225747619..225747560	LOC391171	PREDICTED: Homo sapiens similar to tubulin, beta 8 (LOC391171), mRNA [XR_016712]				XR_016712	Hs.647787	gb:XR_016712;ref:XR_018636
A_23_P125056	0.00719081	2.10584	-0.975732	-0.990047	-1.25742	NM_001702	chr8:143623148..143623207	BAI1	Homo sapiens brain-specific angiogenesis inhibitor 1 (BAI1), mRNA [NM_001702]	GO:0007155(cell adhesion);GO:0007165(signal transduction);GO:0007218(neuropeptide signaling pathway);GO:0007409(axonogenesis);GO:0007422(peripheral nervous system development);GO:0008285(negative regulation of cell proliferation)	GO:0005886(plasma membrane);GO:0005887(integral to plasma membrane);GO:0005911(intercellular junction);GO:0016020(membrane)	GO:0004872(receptor activity);GO:0004930(G-protein coupled receptor activity);GO:0005515(protein binding);GO:0016527(brain-specific angiogenesis inhibitor activity)	NM_001702	Hs.194654	ref:NM_001702;ens:ENST00000323289;gb:AB005297;thc:THC2475109
A_24_P653354	0.00370327	2.47289	-1.20538	-1.46356	-1.24967		chr1:19849755..19849814	THC2543840	ALU2_HUMAN (P39189) Alu subfamily SB sequence contamination warning entry, partial (13%) [THC2543840]						thc:THC2543840
A_24_P633575	0.00113794	4.20061	-2.19797	-2.05685	-1.95697	AF086329	chr17:76829676..76829617	AF086329	Homo sapiens full length insert cDNA clone ZD54C08. [AF086329]					Hs.356545	gb:AF086329
A_24_P486427	0.000877667	4.33677	-2.23565	-2.09155	-2.02267		chr2:036435565..036435624	A_24_P486427
A_24_P403016	2.16442e-05	2.38759	-1.26295	-1.24402	-1.25969		chr5:159993383..159993324	ENST00000326831	Probable phospholipid-transporting ATPase VB (EC 3.6.3.1). [Source:Uniprot/SWISSPROT;Acc:O94823] [ENST00000326831]					Hs.109358	ens:ENST00000326831;gb:AK025130;gb:AK090832;gb:AX746642
A_32_P28480	0.00162869	2.30972	-1.28154	-1.2261	-1.11552		chr17:46152049..46151990	ENST00000314984	Seven transmembrane helix receptor. [Source:Uniprot/SPTREMBL;Acc:Q8NH35] [ENST00000314984]		GO:0016021(integral to membrane)	GO:0004872(receptor activity)			ens:ENST00000314984;thc:THC2580690
A_24_P50601	0.0279947	1.62774	-0.515725	-0.665937	-0.926953		chr8:142512178..142512119	A_24_P50601
A_32_P189204	0.0251841	2.30402	1.10046	0.930781	1.58122	NM_174942	chr12:99542725..99542784	GAS2L3	Homo sapiens growth arrest-specific 2 like 3 (GAS2L3), mRNA [NM_174942]	GO:0007050(cell cycle arrest)			NM_174942	Hs.20575	ref:NM_174942;ens:ENST00000266754;gb:BC043366;gb:AK095594
A_23_P149448	0.000959116	4.15438	-2.03486	-1.95556	-2.17347	NM_021170	chr1:924563..924504	HES4	Homo sapiens hairy and enhancer of split 4 (Drosophila) (HES4), mRNA [NM_021170]	GO:0006355(regulation of transcription, DNA-dependent);GO:0007275(multicellular organismal development);GO:0007399(nervous system development);GO:0030154(cell differentiation)	GO:0005634(nucleus)	GO:0003677(DNA binding);GO:0030528(transcription regulator activity)	NM_021170	Hs.154029	ref:NM_021170;ens:ENST00000304952;gb:AB048791;gb:DQ895490
A_23_P96285	0.000113193	4.91773	-2.34378	-2.28997	-2.26023	NM_022912	chr2:86295068..86295009	REEP1	Homo sapiens receptor accessory protein 1 (REEP1), mRNA [NM_022912]	GO:0051205(protein insertion into membrane)	GO:0005737(cytoplasm);GO:0005739(mitochondrion);GO:0016020(membrane);GO:0016021(integral to membrane)		NM_022912	Hs.368884	ref:NM_022912;ens:ENST00000165698;gb:AK023172;gb:AK022775
A_23_P75453	0.0395986	2.52322	-1.34111	-1.80674	-0.857937	NM_130803	chr11:64328197..64328138	MEN1	Homo sapiens multiple endocrine neoplasia I (MEN1), transcript variant e1E, mRNA [NM_130803]	GO:0000122(negative regulation of transcription from RNA polymerase II promoter);GO:0006355(regulation of transcription, DNA-dependent);GO:0016571(histone methylation);GO:0045941(positive regulation of transcription)	GO:0005634(nucleus);GO:0005829(cytosol);GO:0035097(histone methyltransferase complex)	GO:0003677(DNA binding);GO:0005515(protein binding);GO:0030528(transcription regulator activity)	NM_130803	Hs.423348	ref:NM_130803;ref:NM_130802;ref:NM_130804;ref:NM_000244
A_23_P165355	0.0109359	2.5693	-1.63085	-1.14088	-1.3124	NM_005687	chr2:223197305..223197246	FARSB	Homo sapiens phenylalanyl-tRNA synthetase, beta subunit (FARSB), mRNA [NM_005687]	GO:0006412(translation);GO:0006432(phenylalanyl-tRNA aminoacylation)	GO:0005625(soluble fraction);GO:0005737(cytoplasm)	GO:0000166(nucleotide binding);GO:0004826(phenylalanine-tRNA ligase activity);GO:0005524(ATP binding);GO:0016874(ligase activity)	NM_005687	Hs.471452	ref:NM_005687;gb:AK055289;gb:BC006502;gb:BC017783
A_23_P217546	0.0202776	1.51038	0.700111	0.660223	0.424402	NM_018196	chrX:154375238..154374489	TMLHE	Homo sapiens trimethyllysine hydroxylase, epsilon (TMLHE), mRNA [NM_018196]	GO:0006118(electron transport);GO:0045329(carnitine biosynthetic process)	GO:0005739(mitochondrion)	GO:0005506(iron ion binding);GO:0016491(oxidoreductase activity);GO:0016702(oxidoreductase activity, acting on single donors with incorporation of molecular oxygen, incorporation of two atoms of oxygen);GO:0031418(L-ascorbic acid binding);GO:0050353(trimethyllysine dioxygenase activity)	NM_018196	Hs.133321	ref:NM_018196;ens:ENST00000334398;gb:CR457265;gb:BC009673
A_23_P20183	0.0132944	1.77128	0.95687	0.879589	0.637927	NM_016068	chr7:100669865..100669806	FIS1	Homo sapiens fission 1 (mitochondrial outer membrane) homolog (S. cerevisiae) (FIS1), mRNA [NM_016068]	GO:0000266(mitochondrial fission);GO:0006915(apoptosis);GO:0016559(peroxisome fission)	GO:0005739(mitochondrion);GO:0005777(peroxisome);GO:0005779(integral to peroxisomal membrane);GO:0016020(membrane);GO:0016021(integral to membrane);GO:0019867(outer membrane);GO:0031307(integral to mitochondrial outer membrane)	GO:0005515(protein binding)	NM_016068	Hs.423968	ref:NM_016068;gb:AF151893;gb:BC003540;gb:BC009428
A_24_P212611	0.0468147	1.55902	0.384329	0.881426	0.656168	XR_018510	chr8:81376115..81376174	LOC650650	PREDICTED: Homo sapiens similar to ribosomal protein S5 (LOC650650), mRNA [XR_018510]				XR_016924	Hs.647159	gb:XR_018510;ref:XR_016924
A_24_P620066	0.00683486	4.3191	-2.22562	-1.76624	-2.34034	AA905316	chr7:104322358..104322417	AA905316	AA905316 ok01a08.s1 Soares_NFL_T_GBC_S1 Homo sapiens cDNA clone IMAGE:1506518 3', mRNA sequence [AA905316]					Hs.124316	gb:AA905316;gb:AW592530;gb:AI634793;gb:AI796158
A_32_P45153	0.000135122	2.82048	-1.50661	-1.51927	-1.46193		chr3:39170735..39170794	THC2718751							thc:THC2718751
A_24_P759955	0.00237651	3.43127	-1.9479	-1.65986	-1.72846		chr3:75547461..75547402	THC2548256							thc:THC2548256
A_23_P325726	0.00338077	3.19191	-1.47992	-1.75719	-1.78614	NM_015547	chr1:54842678..54843383	ACOT11	Homo sapiens acyl-CoA thioesterase 11 (ACOT11), transcript variant 1, mRNA [NM_015547]	GO:0006631(fatty acid metabolic process);GO:0007242(intracellular signaling cascade);GO:0009266(response to temperature stimulus)	GO:0005737(cytoplasm)	GO:0004759(serine esterase activity);GO:0016291(acyl-CoA thioesterase activity);GO:0016787(hydrolase activity)	NM_015547	Hs.234786	ref:NM_015547;gb:AF416922;gb:BC093844;gb:BC093846
A_23_P258164	0.00037064	3.78763	-1.9942	-1.89583	-1.87386	NM_001302	chr1:10434275..10434334	CORT	Homo sapiens cortistatin (CORT), mRNA [NM_001302]	GO:0007193(G-protein signaling, adenylate cyclase inhibiting pathway);GO:0007268(synaptic transmission)	GO:0005576(extracellular region);GO:0005625(soluble fraction)	GO:0001664(G-protein-coupled receptor binding);GO:0005184(neuropeptide hormone activity)	NM_001302	Hs.412311	ref:NM_001302;ref:NM_198544;gb:BC040034;ens:ENST00000377049
A_24_P28811	0.00629383	3.35906	-1.60711	-2.02673	-1.61034	AL136789	chr2:131154666..131154725	C2orf14	Homo sapiens mRNA; cDNA DKFZp434F1719 (from clone DKFZp434F1719). [AL136789]					Hs.633271	gb:AL136789;gb:BC069727;ens:ENST00000321675;ens:ENST00000321351
A_23_P124417	0.0293453	1.89957	1.20656	0.644809	0.925648	NM_004336	chr2:111113812..111112171	BUB1	Homo sapiens BUB1 budding uninhibited by benzimidazoles 1 homolog (yeast) (BUB1), mRNA [NM_004336]	GO:0006468(protein amino acid phosphorylation);GO:0007049(cell cycle);GO:0007067(mitosis);GO:0007094(mitotic spindle checkpoint);GO:0008283(cell proliferation);GO:0051301(cell division)	GO:0000776(kinetochore);GO:0005634(nucleus);GO:0005816(spindle pole body)	GO:0000166(nucleotide binding);GO:0004674(protein serine/threonine kinase activity);GO:0005524(ATP binding);GO:0016740(transferase activity)	NM_004336	Hs.469649	ref:NM_004336;ens:ENST00000389944;ens:ENST00000389945;ens:ENST00000302759
A_23_P202602	0.01263	1.53001	0.614016	0.733881	0.492735	NM_007190	chr10:121690776..121690835	SEC23IP	Homo sapiens SEC23 interacting protein (SEC23IP), mRNA [NM_007190]	GO:0006886(intracellular protein transport);GO:0007030(Golgi organization and biogenesis)	GO:0005737(cytoplasm);GO:0005783(endoplasmic reticulum);GO:0005793(ER-Golgi intermediate compartment)	GO:0005515(protein binding);GO:0046872(metal ion binding)	NM_007190	Hs.435004	ref:NM_007190;ens:ENST00000369075;gb:AK001135;gb:AK023238
A_23_P410673	0.0357377	2.79371	-0.958415	-1.95152	-1.53661	AJ005791	chr2:219821634..219821694	STK16	Homo sapiens mRNA for PKL12 protein. [AJ005791]	GO:0006461(protein complex assembly);GO:0006468(protein amino acid phosphorylation)	GO:0016020(membrane)	GO:0000166(nucleotide binding);GO:0004674(protein serine/threonine kinase activity);GO:0005515(protein binding);GO:0005524(ATP binding);GO:0016740(transferase activity)		Hs.153003	gb:AJ005791
A_23_P56288	0.000221481	5.10261	-2.39654	-2.28238	-2.37479	NM_052925	chr19:59664734..59664793	LENG8	Homo sapiens leukocyte receptor cluster (LRC) member 8 (LENG8), mRNA [NM_052925]			GO:0004872(receptor activity);GO:0005515(protein binding)	NM_052925	Hs.502378	ref:NM_052925;gb:AL834532;ens:ENST00000326764;ens:ENST00000376526
A_24_P2463	0.0343259	2.26975	1.41252	0.732725	1.40235	NM_133336	chr4:1951094..1951153	WHSC1	Homo sapiens Wolf-Hirschhorn syndrome candidate 1 (WHSC1), transcript variant 9, mRNA [NM_133336]	GO:0006350(transcription);GO:0006355(regulation of transcription, DNA-dependent);GO:0009653(anatomical structure morphogenesis);GO:0016568(chromatin modification)	GO:0005634(nucleus)	GO:0003677(DNA binding);GO:0005515(protein binding);GO:0008168(methyltransferase activity);GO:0008270(zinc ion binding);GO:0016740(transferase activity);GO:0018024(histone-lysine N-methyltransferase activity);GO:0046872(metal ion binding)	NM_133336	Hs.113876	ref:NM_133336;ens:ENST00000382888;gb:AF330040;gb:BC094825
A_24_P916845	0.0302223	1.60979	-0.635099	-0.505909	-0.919604		chr5:133966052..133965993	THC2514800	Q8WTZ3_HUMAN (Q8WTZ3) C19orf9 protein, partial (5%) [THC2534826]						thc:THC2514800;thc:THC2534826
A_24_P343736	0.00115327	5.24651	-2.49353	-2.44978	-2.23077	NM_175733	chr11:7395871..7395930	SYT9	Homo sapiens synaptotagmin IX (SYT9), mRNA [NM_175733]	GO:0006810(transport)	GO:0008021(synaptic vesicle);GO:0016020(membrane);GO:0016021(integral to membrane);GO:0045202(synapse)	GO:0005215(transporter activity);GO:0005509(calcium ion binding);GO:0005515(protein binding)	NM_175733	Hs.177193	ref:NM_175733;gb:BC029605;gb:BC046367;ens:ENST00000318881
A_32_P76084	0.00454065	3.38008	-1.80664	-1.93351	-1.53102		chr10:127879329..127879270	THC2668779							thc:THC2668779
A_23_P48056	0.0450842	1.77461	-0.694436	-0.600781	-1.18729	NM_006825	chr12:105156661..105156602	CKAP4	Homo sapiens cytoskeleton-associated protein 4 (CKAP4), mRNA [NM_006825]		GO:0005624(membrane fraction);GO:0005783(endoplasmic reticulum);GO:0016020(membrane);GO:0016021(integral to membrane)		NM_006825	Hs.74368	ref:NM_006825;gb:BC094824;gb:AK123693;ens:ENST00000308387
A_24_P566891	0.0177797	2.40389	-1.25162	-1.56821	-0.976281	AK023803	chr1:226347644..226347703	ARF1	Homo sapiens cDNA FLJ13741 fis, clone PLACE3000208. [AK023803]	GO:0006888(ER to Golgi vesicle-mediated transport);GO:0007264(small GTPase mediated signal transduction);GO:0015031(protein transport);GO:0016192(vesicle-mediated transport)	GO:0005622(intracellular);GO:0005829(cytosol);GO:0005886(plasma membrane);GO:0012505(endomembrane system);GO:0030017(sarcomere)	GO:0000166(nucleotide binding);GO:0003924(GTPase activity);GO:0005057(receptor signaling protein activity);GO:0005515(protein binding);GO:0005525(GTP binding)		Hs.286221	gb:AK023803;thc:THC2497909
A_32_P136351	0.0431914	2.16877	-1.42275	-1.28421	-0.643671	NM_052910	chr13:83349608..83349549	SLITRK1	Homo sapiens SLIT and NTRK-like family, member 1 (SLITRK1), mRNA [NM_052910]	GO:0007409(axonogenesis)	GO:0016020(membrane);GO:0016021(integral to membrane)	GO:0005515(protein binding)	NM_052910	Hs.415478	ref:NM_052910;ens:ENST00000377084;gb:AB067497;gb:BC051738
A_24_P419169	0.00969251	1.7009	-0.627	-0.783283	-0.888608		chr4:081018207..081018266	THC2674649	Q6JHZ7_HUMAN (Q6JHZ7) HCV-NS5ATP5 binding protein 1, partial (24%) [THC2674649]						thc:THC2674649
A_23_P98477	0.0160657	3.61693	-2.33067	-1.62195	-1.61168		chr11:124362782..124362841	ENST00000344762	CDNA FLJ13215 fis, clone NT2RP4001447. [Source:Uniprot/SPTREMBL;Acc:Q9H8U7] [ENST00000344762]					Hs.287555	ens:ENST00000344762;ens:ENST00000389486;gb:BC018540;gb:AK023277
A_32_P220666	0.000102121	4.81185	-2.30795	-2.26297	-2.22885		chr1:32417613..32417554	THC2558776	Q2IMJ3_ANADE (Q2IMJ3) LigA, partial (4%) [THC2558776]						thc:THC2558776
A_23_P51518	0.0412343	3.65127	-2.10329	-2.39803	-1.10387	NM_003617	chr1:161383742..161383683	RGS5	Homo sapiens regulator of G-protein signalling 5 (RGS5), mRNA [NM_003617]	GO:0008277(regulation of G-protein coupled receptor protein signaling pathway);GO:0009968(negative regulation of signal transduction)		GO:0004871(signal transducer activity);GO:0005096(GTPase activator activity)	NM_003617	Hs.24950	ref:NM_003617;gb:BC030059;gb:BX537427;ens:ENST00000313961
A_23_P26468	0.0139748	1.59339	-0.545097	-0.820717	-0.650472	NM_003961	chr16:666856..666989	RHBDL1	Homo sapiens rhomboid, veinlet-like 1 (Drosophila) (RHBDL1), mRNA [NM_003961]	GO:0007165(signal transduction)	GO:0005624(membrane fraction);GO:0005887(integral to plasma membrane);GO:0016020(membrane)	GO:0004252(serine-type endopeptidase activity);GO:0008233(peptidase activity)	NM_003961	Hs.137572	ref:NM_003961;ens:ENST00000219551;ens:ENST00000352681;gb:BC120875
A_32_P204959	0.00637934	3.46103	-1.57563	-2.06373	-1.73425		chr9:54657..54716	THC2656116							thc:THC2656116
A_24_P837085	9.16803e-05	5.12602	-2.33377	-2.33678	-2.40296	CA748489	chr11:74308490..74308431	CA748489	UI-H-FT1-bhv-e-07-0-UI.s1 NCI_CGAP_FT1 Homo sapiens cDNA clone UI-H-FT1-bhv-e-07-0-UI 3', mRNA sequence [CA748489]					Hs.679946	gb:CA748489
A_23_P64751	0.000237361	1.66684	-0.717756	-0.757088	-0.73649	NM_007264	chr12:55676187..55676246	ADMR	Homo sapiens adrenomedullin receptor (ADMR), mRNA [NM_007264]	GO:0007186(G-protein coupled receptor protein signaling pathway)	GO:0016020(membrane);GO:0016021(integral to membrane)	GO:0001584(rhodopsin-like receptor activity)	NM_007264	Hs.483909	ref:NM_007264;ens:ENST00000300098;gb:DQ890853;gb:DQ896806
A_24_P171075	0.0189822	1.51106	0.603368	0.735678	0.447631	NM_183013	chr10:35540647..35540706	CREM	Homo sapiens cAMP responsive element modulator (CREM), transcript variant 19, mRNA [NM_183013]	GO:0006350(transcription);GO:0006355(regulation of transcription, DNA-dependent);GO:0007165(signal transduction)	GO:0005634(nucleus)	GO:0003700(transcription factor activity);GO:0005515(protein binding);GO:0008140(cAMP response element binding protein binding);GO:0046983(protein dimerization activity)	NM_183013	Hs.200250	ref:NM_183013;ref:NM_183011;ref:NM_183012;ref:NM_181571
A_24_P359007	0.00900545	2.28388	-1.32232	-0.9647	-1.28744	AK023853	chr17:8157532..8157591	ARHGEF15	Homo sapiens cDNA FLJ13791 fis, clone THYRO1000070. [AK023853]	GO:0035023(regulation of Rho protein signal transduction)	GO:0005622(intracellular)	GO:0005085(guanyl-nucleotide exchange factor activity);GO:0005089(Rho guanyl-nucleotide exchange factor activity);GO:0005096(GTPase activator activity)			gb:AK023853;thc:THC2487221
A_23_P73023	0.0211231	1.93	-1.16966	-0.98718	-0.688968	NM_015173	chr4:37811144..37811203	TBC1D1	Homo sapiens TBC1 (tre-2/USP6, BUB2, cdc16) domain family, member 1 (TBC1D1), mRNA [NM_015173]		GO:0005622(intracellular);GO:0005634(nucleus)	GO:0005096(GTPase activator activity);GO:0005097(Rab GTPase activator activity)	NM_015173	Hs.176503	ref:NM_015173;gb:AK027355;gb:BC050321;ens:ENST00000261439
A_24_P186551	0.00494907	3.03164	-1.81041	-1.56651	-1.42337	AB016902	chr6:168120073..168120014	AB016902	Homo sapiens HGC6.3 mRNA, complete cds. [AB016902]					Hs.448059	gb:AB016902;ens:ENST00000366802;thc:THC2486501
A_24_P718503	0.00231764	1.8226	-0.810147	-0.84013	-0.947708	AK127768	chr20:61495342..61495283	AK127768	Homo sapiens cDNA FLJ45869 fis, clone OCBBF3004908. [AK127768]					Hs.473283	gb:AK127768;gb:AL832557;gb:AK095740;gb:AK056267
A_32_P170847	0.020357	2.21792	-1.10274	-1.45804	-0.886839		chr3:150858500..150858559	A_32_P170847
A_23_P127339	0.00034197	5.60992	-2.51267	-2.55242	-2.39885	NM_018425	chr10:99423705..99423764	PI4KII	Homo sapiens phosphatidylinositol 4-kinase type II (PI4KII), mRNA [NM_018425]	GO:0006661(phosphatidylinositol biosynthetic process)	GO:0005887(integral to plasma membrane);GO:0016020(membrane);GO:0045121(lipid raft)	GO:0000287(magnesium ion binding);GO:0004430(1-phosphatidylinositol 4-kinase activity);GO:0005515(protein binding);GO:0016301(kinase activity);GO:0016740(transferase activity);GO:0016773(phosphotransferase activity, alcohol group as acceptor)	NM_018425	Hs.25300	ref:NM_018425;ens:ENST00000370631;gb:BC003167;gb:AL353952
A_23_P126528	0.0266241	2.90823	-1.50087	-1.11689	-2.00266	NM_005549	chr1:110862041..110861982	KCNA10	Homo sapiens potassium voltage-gated channel, shaker-related subfamily, member 10 (KCNA10), mRNA [NM_005549]	GO:0006811(ion transport);GO:0006813(potassium ion transport)	GO:0005624(membrane fraction);GO:0008076(voltage-gated potassium channel complex);GO:0016020(membrane)	GO:0005221(intracellular cyclic nucleotide activated cation channel activity);GO:0005249(voltage-gated potassium channel activity);GO:0005515(protein binding);GO:0030955(potassium ion binding)	NM_005549	Hs.248140	ref:NM_005549;ens:ENST00000271307;ens:ENST00000369771;gb:BC074990
A_32_P101799	0.00580426	5.15856	-2.6876	-2.06068	-2.35262		chr7:007901812..007901871	A_32_P101799
A_32_P203515	0.0182974	1.85252	0.646264	0.994244	1.02795	NM_015330	chr22:23142928..23142987	SPECC1L	Homo sapiens SPECC1-like (SPECC1L), mRNA [NM_015330]	GO:0007049(cell cycle);GO:0051301(cell division)			NM_015330	Hs.474384	ref:NM_015330;ens:ENST00000314328;gb:AB002374;gb:AK025531
A_23_P160367	0.00093562	1.53059	-0.594674	-0.595918	-0.651676	NM_005119	chr1:36542554..36542613	THRAP3	Homo sapiens thyroid hormone receptor associated protein 3 (THRAP3), mRNA [NM_005119]	GO:0006350(transcription);GO:0006355(regulation of transcription, DNA-dependent);GO:0006367(transcription initiation from RNA polymerase II promoter);GO:0030521(androgen receptor signaling pathway);GO:0045944(positive regulation of transcription from RNA polymerase II promoter)	GO:0000119(mediator complex);GO:0005634(nucleus)	GO:0000166(nucleotide binding);GO:0004872(receptor activity);GO:0005515(protein binding);GO:0005524(ATP binding);GO:0016455(RNA polymerase II transcription mediator activity);GO:0030374(ligand-dependent nuclear receptor transcription coactivator activity);GO:0042809(vitamin D receptor binding);GO:0046966(thyroid hormone receptor binding)	NM_005119	Hs.585396	ref:NM_005119;ens:ENST00000354618;gb:AF117756;gb:AK025735
A_32_P81768	0.00437984	1.96162	0.977459	0.857647	1.08103	NM_174909	chr5:82388449..82388391	TMEM167	Homo sapiens transmembrane protein 167 (TMEM167), mRNA [NM_174909]		GO:0016020(membrane);GO:0016021(integral to membrane)		NM_174909	Hs.355606	ref:NM_174909;gb:BC026285;gb:BC070122;gb:BC107575
A_32_P205006	0.00376085	2.6796	-1.58811	-1.38643	-1.2915	BX413319	chr18:006452260..006452319	BX413319	BX413319 Homo sapiens FETAL BRAIN Homo sapiens cDNA clone CS0DF020YD10 3-PRIME, mRNA sequence [BX413319]					Hs.693867	gb:BX413319;gb:AI613259;thc:THC2566328;thc:THC2582213
A_24_P151959	6.97451e-05	3.34312	-1.75806	-1.71224	-1.75328	AK021860	chr19:44127908..44127849	FBXO17	Homo sapiens cDNA FLJ11798 fis, clone HEMBA1006198, weakly similar to PROLINE-RICH PROTEIN MP-2 PRECURSOR. [AK021860]	GO:0006512(ubiquitin cycle);GO:0030163(protein catabolic process)		GO:0005515(protein binding)		Hs.531770	gb:AK021860;ens:ENST00000249399;thc:THC2483169
A_32_P137035	0.0351298	1.77513	1.10775	0.820317	0.555699	NM_006510	chr6:28979892..28979833	TRIM27	Homo sapiens tripartite motif-containing 27 (TRIM27), mRNA [NM_006510]	GO:0006350(transcription);GO:0006355(regulation of transcription, DNA-dependent);GO:0007283(spermatogenesis);GO:0008283(cell proliferation)	GO:0005622(intracellular);GO:0005624(membrane fraction);GO:0005634(nucleus);GO:0005887(integral to plasma membrane)	GO:0003677(DNA binding);GO:0004714(transmembrane receptor protein tyrosine kinase activity);GO:0005515(protein binding);GO:0008270(zinc ion binding);GO:0046872(metal ion binding)	NM_006510	Hs.440382	ref:NM_006510;ens:ENST00000377199;ens:ENST00000377194;ens:ENST00000266119
A_23_P129835	0.014527	2.73478	-1.11279	-1.70931	-1.53216	NM_032192	chr17:35046134..35046193	PPP1R1B	Homo sapiens protein phosphatase 1, regulatory (inhibitor) subunit 1B (dopamine and cAMP regulated phosphoprotein, DARPP-32) (PPP1R1B), transcript variant 1, mRNA [NM_032192]	GO:0007165(signal transduction)	GO:0005737(cytoplasm)	GO:0004860(protein kinase inhibitor activity);GO:0004864(protein phosphatase inhibitor activity)	NM_032192	Hs.286192	ref:NM_032192;ref:NM_181505;ens:ENST00000254079;ens:ENST00000357165
A_23_P94063	0.0138012	1.53155	-0.732856	-0.481422	-0.630709	AY260738	chr7:99460115..99460174	ZKSCAN1	Homo sapiens truncated zinc finger protein 36 mRNA, complete cds. [AY260738]	GO:0006350(transcription);GO:0006355(regulation of transcription, DNA-dependent)	GO:0005622(intracellular);GO:0005634(nucleus)	GO:0003700(transcription factor activity);GO:0008270(zinc ion binding);GO:0046872(metal ion binding)		Hs.615360	gb:AY260738
A_23_P89543	0.0346652	1.64711	0.579175	0.995213	0.585435	NM_014804	chr17:6422696..6422637	KIAA0753	Homo sapiens KIAA0753 (KIAA0753), mRNA [NM_014804]				NM_014804	Hs.28070	ref:NM_014804;ens:ENST00000361413;gb:AL080108;gb:AB018296
A_24_P919727	0.0425531	2.89193	-1.99002	-1.70626	-0.899816	XM_001129019	chr22:49230887..49230946	SAPS2	PREDICTED: Homo sapiens SAPS domain family, member 2 (SAPS2), mRNA [XM_001129019]				XM_001129019		ref:XM_001129019
A_24_P925292	0.00132152	3.74851	-1.79941	-2.03635	-1.88319	AI590892	chr7:77164527..77164586	AI590892	AI590892 tw26f04.x1 NCI_CGAP_Ov35 Homo sapiens cDNA clone IMAGE:2260831 3', mRNA sequence [AI590892]					Hs.592289	gb:AI590892;gb:AW014858;gb:BE002035;gb:BU155182
A_24_P186936	0.0126883	2.24998	-1.30164	-1.30428	-0.903815	NM_000501	chr7:73118248..73119041	ELN	Homo sapiens elastin (supravalvular aortic stenosis, Williams-Beuren syndrome) (ELN), transcript variant 1, mRNA [NM_000501]	GO:0006281(DNA repair);GO:0007585(respiratory gaseous exchange);GO:0008015(circulation);GO:0008283(cell proliferation);GO:0009887(organ morphogenesis)	GO:0005578(proteinaceous extracellular matrix);GO:0005737(cytoplasm)	GO:0004519(endonuclease activity);GO:0005201(extracellular matrix structural constituent);GO:0005525(GTP binding);GO:0008415(acyltransferase activity);GO:0030023(extracellular matrix constituent conferring elasticity)	NM_000501	Hs.647061	ref:NM_000501;ref:NM_001081755;gb:AK075554;gb:BC035570
A_23_P82588	0.0116746	1.50619	-0.534935	-0.719371	-0.518399	NM_197964	chr7:138681006..138681065	HSPC268	Homo sapiens hypothetical protein HSPC268 (HSPC268), mRNA [NM_197964]				NM_197964	Hs.370475	ref:NM_197964;ens:ENST00000315967;ens:ENST00000297534;gb:AF161386
A_24_P941210	0.0422227	1.99833	-1.41599	-0.855795	-0.724596	X78261	chr17:4970156..4970215	X78261	H.sapiens mRNA for TRE17 5' extremity and unnamed adjacent to TRE17, locus tre-1. [X78261]					Hs.448851	gb:X78261;thc:THC2716028
A_23_P360240	0.00258052	5.21277	-2.60197	-2.18364	-2.36055	NM_138768	chr11:68820986..68821045	MYEOV	Homo sapiens myeloma overexpressed gene (in a subset of t(11;14) positive multiple myelomas) (MYEOV), mRNA [NM_138768]				NM_138768	Hs.523848	ref:NM_138768;ens:ENST00000308946;gb:AJ223366;gb:AK026148
A_24_P468331	0.00460637	2.89208	-1.39028	-1.47044	-1.7356	H01893	chr5:095153564..095153509	H01893	H01893 yj32e12.s1 Soares placenta Nb2HP Homo sapiens cDNA clone IMAGE:150478 3' similar to contains Alu repetitive element;contains MER4 repetitive element ;, mRNA sequence [H01893]					Hs.445030	gb:H01893;gb:R80628
A_24_P257259	0.0266555	2.61002	-1.13879	-1.84495	-1.16844		chr3:39519114..39519173	ENST00000354668	myelin-associated oligodendrocyte basic protein [Source:RefSeq_peptide;Acc:NP_891980] [ENST00000354668]	GO:0007399(nervous system development)	GO:0005625(soluble fraction);GO:0005739(mitochondrion)	GO:0019911(structural constituent of myelin sheath)		Hs.121333	ens:ENST00000354668;gb:D28113;gb:D28114;thc:THC2625247
A_24_P393880	0.0441982	2.21558	-0.648454	-1.39196	-1.40264	NM_153649	chr1:152395989..152395930	TPM3	Homo sapiens tropomyosin 3 (TPM3), transcript variant 2, mRNA [NM_153649]	GO:0006928(cell motility);GO:0006937(regulation of muscle contraction)	GO:0005856(cytoskeleton);GO:0005862(muscle thin filament tropomyosin)	GO:0003674(molecular_function);GO:0003779(actin binding);GO:0005515(protein binding)	NM_153649	Hs.644306	ref:NM_153649;ref:NM_001043352;ref:NM_001043353;ref:NM_001043351
A_24_P100761	0.0231579	1.96693	-1.1185	-1.13554	-0.673796	NM_017679	chr17:56824172..56824231	BCAS3	Homo sapiens breast carcinoma amplified sequence 3 (BCAS3), mRNA [NM_017679]		GO:0005634(nucleus)		NM_017679	Hs.655028	ref:NM_017679;gb:AK023054;gb:AK025510;ens:ENST00000360749
A_24_P548811	0.00458104	5.92862	-2.91173	-2.34602	-2.44534	AK021458	chr9:138152040..138152099	AK021458	Homo sapiens cDNA FLJ11396 fis, clone HEMBA1000604. [AK021458]					Hs.649599	gb:AK021458;thc:THC2501239
A_23_P113204	0.00224581	1.78457	-0.871139	-0.756381	-0.879201	NM_005247	chr11:69334189..69334130	FGF3	Homo sapiens fibroblast growth factor 3 (murine mammary tumor virus integration site (v-int-2) oncogene homolog) (FGF3), mRNA [NM_005247]	GO:0000074(regulation of progression through cell cycle);GO:0001759(induction of an organ);GO:0007165(signal transduction);GO:0007267(cell-cell signaling);GO:0008283(cell proliferation);GO:0009653(anatomical structure morphogenesis)	GO:0005576(extracellular region);GO:0005615(extracellular space)	GO:0008083(growth factor activity)	NM_005247	Hs.37092	ref:NM_005247;ens:ENST00000334134;thc:THC2490217
A_24_P153763	0.00965264	3.58196	-2.15054	-1.51978	-1.85192	BC015129	chr8:125274534..125274475	BC015129	Homo sapiens cDNA clone IMAGE:3931942, partial cds. [BC015129]					Hs.617072	gb:BC015129;thc:NP397266
A_24_P659122	0.0303364	1.55192	-0.625251	-0.442841	-0.834067	NM_001013685	chr7:56846552..56846493	LOC401357	Homo sapiens hypothetical LOC401357 (LOC401357), mRNA [NM_001013685]				NM_001013685	Hs.457696	ref:NM_001013685;gb:AK125790;gb:AK128836;ens:ENST00000340510
A_24_P215445	0.0106138	1.50668	-0.478549	-0.689839	-0.605736	NM_005169	chr11:71628703..71628644	PHOX2A	Homo sapiens paired-like (aristaless) homeobox 2a (PHOX2A), mRNA [NM_005169]	GO:0006355(regulation of transcription, DNA-dependent);GO:0006366(transcription from RNA polymerase II promoter);GO:0042133(neurotransmitter metabolic process)	GO:0005634(nucleus)	GO:0003700(transcription factor activity)	NM_005169	Hs.664947	ref:NM_005169;ens:ENST00000298231;gb:BC041564;thc:THC2472459
A_23_P207049	0.00459237	2.91918	-1.74761	-1.39434	-1.49474		chr17:070298348..070298407	A_23_P207049
A_24_P801264	0.00898918	19.6179	-5.04395	-3.63222	-4.20611	NM_002128	chr13:29933659..29933601	HMGB1	Homo sapiens high-mobility group box 1 (HMGB1), mRNA [NM_002128]	GO:0006268(DNA unwinding during replication);GO:0006281(DNA repair);GO:0006288(base-excision repair, DNA ligation);GO:0006310(DNA recombination);GO:0006325(establishment and/or maintenance of chromatin architecture);GO:0006355(regulation of transcription, DNA-dependent);GO:0006357(regulation of transcription from RNA polymerase II promoter);GO:0006916(anti-apoptosis);GO:0007165(signal transductio…	GO:0000785(chromatin);GO:0000793(condensed chromosome);GO:0005634(nucleus)	GO:0003677(DNA binding);GO:0008134(transcription factor binding);GO:0008301(DNA bending activity)	NM_002128	Hs.434102	ref:NM_002128;ref:NM_001008735;gb:BX647267;ens:ENST00000339872
A_23_P77590	0.0240183	1.75815	1.06832	0.719137	0.654704	NM_018052	chr16:69279101..69279042	VAC14	Homo sapiens Vac14 homolog (S. cerevisiae) (VAC14), mRNA [NM_018052]	GO:0007165(signal transduction)	GO:0005575(cellular_component)	GO:0004872(receptor activity);GO:0005488(binding)	NM_018052	Hs.445061	ref:NM_018052;gb:AK128439;gb:AK056433;ens:ENST00000261776
A_24_P410587	0.0407929	1.56199	0.86111	0.670096	0.398942	BC073870	chr17:60394891..60394832	FLJ32065	Homo sapiens hypothetical protein FLJ32065, mRNA (cDNA clone MGC:90301 IMAGE:5502453), complete cds. [BC073870]				XR_016045	Hs.396447	gb:BC073870;gb:BC003669;gb:BX537538;gb:BC063466
A_24_P373885	0.00117019	2.67077	-1.40843	-1.50537	-1.33797	NM_152482	chr19:1425952..1425893	C19orf25	Homo sapiens chromosome 19 open reading frame 25 (C19orf25), mRNA [NM_152482]			GO:0005515(protein binding)	NM_152482	Hs.532840	ref:NM_152482;gb:BC018441;gb:AK056004;ens:ENST00000335104
A_23_P206284	0.0314404	1.69933	-1.01326	-0.532773	-0.748875	NM_201525	chr16:56255983..56256042	GPR56	Homo sapiens G protein-coupled receptor 56 (GPR56), transcript variant 3, mRNA [NM_201525]	GO:0007155(cell adhesion);GO:0007165(signal transduction);GO:0007218(neuropeptide signaling pathway);GO:0007267(cell-cell signaling);GO:0007420(brain development)	GO:0005887(integral to plasma membrane);GO:0016020(membrane)	GO:0004872(receptor activity);GO:0004930(G-protein coupled receptor activity);GO:0005515(protein binding)	NM_201525	Hs.513633	ref:NM_201525;ref:NM_201524;ref:NM_005682;gb:AK131550
A_32_P12344	0.000104119	4.47229	-2.1216	-2.19787	-2.16357	BU618279	chr4:102165871..102165930	BU618279	BU618279 UI-H-FH1-bfh-m-09-0-UI.s1 NCI_CGAP_FH1 Homo sapiens cDNA clone UI-H-FH1-bfh-m-09-0-UI 3', mRNA sequence [BU618279]					Hs.435512	gb:BU618279;gb:BU618457;gb:AI739510;gb:BF373583
A_23_P5460	0.00298943	2.87142	-1.35717	-1.58074	-1.62738	NM_017521	chr2:219554505..219554446	FEV	Homo sapiens FEV (ETS oncogene family) (FEV), mRNA [NM_017521]	GO:0006355(regulation of transcription, DNA-dependent);GO:0006366(transcription from RNA polymerase II promoter)	GO:0005634(nucleus)	GO:0003700(transcription factor activity);GO:0003714(transcription corepressor activity)	NM_017521	Hs.234759	ref:NM_017521;ens:ENST00000295727;gb:Y08976;gb:BC023511
A_32_P69386	0.00633796	3.56742	-2.07211	-1.56653	-1.86602	XR_017499	chr16:33298917..33303425	LOC647211	PREDICTED: Homo sapiens similar to rhophilin-like protein (LOC647211), mRNA [XR_017499]				XR_017499	Hs.568203	gb:XR_017499
A_23_P78479	0.00729065	2.99616	-1.73067	-1.31162	-1.70705	NM_015363	chr19:61977858..61977799	ZIM2	Homo sapiens zinc finger, imprinted 2 (ZIM2), mRNA [NM_015363]	GO:0006350(transcription);GO:0006355(regulation of transcription, DNA-dependent)	GO:0005575(cellular_component);GO:0005622(intracellular);GO:0005634(nucleus)	GO:0003677(DNA binding);GO:0008270(zinc ion binding);GO:0046872(metal ion binding)	NM_015363	Hs.201776	ref:NM_015363;ens:ENST00000221722;gb:BC104878;gb:BC104876
A_23_P362719	0.0147981	2.03001	-1.2604	-0.969581	-0.834484	BC054888	chr20:60143451..60143510	BC054888	Homo sapiens cDNA clone MGC:61931 IMAGE:6565452, complete cds. [BC054888]					Hs.105379	gb:BC054888;gb:AF165185;ens:ENST00000266081;ens:ENST00000253001
A_24_P293089	0.00873941	1.84369	-0.763647	-0.841662	-1.04248	NM_152600	chr19:60781891..60781832	ZNF579	Homo sapiens zinc finger protein 579 (ZNF579), mRNA [NM_152600]	GO:0006350(transcription);GO:0006355(regulation of transcription, DNA-dependent)	GO:0005622(intracellular);GO:0005634(nucleus)	GO:0003677(DNA binding);GO:0008270(zinc ion binding);GO:0046872(metal ion binding)	NM_152600	Hs.112529	ref:NM_152600;ens:ENST00000325421;gb:AK092772;gb:AX747719
A_32_P36552	0.00420755	2.35741	-1.19891	-1.1209	-1.39179	CB305813	chr20:54647223..54647164	CB305813	CB305813 UI-CF-EN1-aeg-d-07-0-UI.s1 UI-CF-EN1 Homo sapiens cDNA clone UI-CF-EN1-aeg-d-07-0-UI 3', mRNA sequence [CB305813]					Hs.473152	gb:CB305813
A_24_P153002	0.0163023	1.96755	-0.751436	-0.98972	-1.18805		chr5:000246682..000246283	A_24_P153002
A_24_P633686	0.000326828	2.93244	-1.50746	-1.54495	-1.60389		chr1:159599103..159599165	A_24_P633686
A_24_P336276	0.00757385	2.2612	-1.04387	-1.10756	-1.37983	NM_013272	chr15:90495197..90506997	SLCO3A1	Homo sapiens solute carrier organic anion transporter family, member 3A1 (SLCO3A1), mRNA [NM_013272]	GO:0006810(transport);GO:0006811(ion transport)	GO:0016020(membrane);GO:0016021(integral to membrane)	GO:0005215(transporter activity)	NM_013272	Hs.311187	ref:NM_013272;ens:ENST00000318445;gb:DQ891954;gb:DQ895140
A_23_P156319	0.0405529	1.66192	0.434533	0.934878	0.829142	NM_033551	chr5:154177026..154177085	LARP1	Homo sapiens La ribonucleoprotein domain family, member 1 (LARP1), transcript variant 2, mRNA [NM_033551]			GO:0003723(RNA binding);GO:0005515(protein binding)	NM_033551	Hs.292078	ref:NM_033551;ref:NM_015315;ens:ENST00000377643;ens:ENST00000336314
A_24_P884506	0.0154077	2.04999	-0.862738	-0.953744	-1.29037		chr12:48025819..48025878	THC2707049	Q2J6L8_FRASC (Q2J6L8) Transcription termination factor Rho precursor, partial (6%) [THC2707049]						thc:THC2707049;gb:AW028759
A_23_P210849	0.0216704	3.16916	-2.08343	-1.22167	-1.6872	NM_002862	chr20:25225436..25225495	PYGB	Homo sapiens phosphorylase, glycogen; brain (PYGB), mRNA [NM_002862]	GO:0005975(carbohydrate metabolic process);GO:0005980(glycogen catabolic process)		GO:0004645(phosphorylase activity);GO:0016757(transferase activity, transferring glycosyl groups);GO:0030170(pyridoxal phosphate binding)	NM_002862	Hs.368157	ref:NM_002862;ens:ENST00000216962;ens:ENST00000376595;gb:J03544
A_23_P6818	0.00916997	3.08293	-1.46957	-1.93754	-1.4658	NM_020163	chr3:52443241..52443182	SEMA3G	Homo sapiens sema domain, immunoglobulin domain (Ig), short basic domain, secreted, (semaphorin) 3G (SEMA3G), mRNA [NM_020163]	GO:0007275(multicellular organismal development)	GO:0016020(membrane)	GO:0004872(receptor activity)	NM_020163	Hs.59729	ref:NM_020163;ens:ENST00000231721;gb:AK024425;gb:AB029496
A_32_P69930	0.00689795	2.3455	-1.42814	-1.17716	-1.08438	NM_153376	chr4:7093920..7093861	CCDC96	Homo sapiens coiled-coil domain containing 96 (CCDC96), mRNA [NM_153376]				NM_153376	Hs.656757	ref:NM_153376;ens:ENST00000310085;gb:BC105055;gb:BC112274
A_24_P302898	0.00480697	2.09547	-1.0439	-0.951929	-1.20598	NM_004656	chr3:52411723..52411664	BAP1	Homo sapiens BRCA1 associated protein-1 (ubiquitin carboxy-terminal hydrolase) (BAP1), mRNA [NM_004656]	GO:0006464(protein modification process);GO:0006511(ubiquitin-dependent protein catabolic process);GO:0006512(ubiquitin cycle);GO:0008285(negative regulation of cell proliferation)	GO:0005622(intracellular);GO:0005634(nucleus)	GO:0004221(ubiquitin thiolesterase activity);GO:0005515(protein binding);GO:0008234(cysteine-type peptidase activity)	NM_004656	Hs.106674	ref:NM_004656;gb:D87462;gb:D88812;ens:ENST00000296288
A_23_P206293	0.021192	1.5675	-0.525948	-0.581852	-0.837593	NM_153837	chr16:56167561..56167620	GPR114	Homo sapiens G protein-coupled receptor 114 (GPR114), mRNA [NM_153837]	GO:0007165(signal transduction);GO:0007218(neuropeptide signaling pathway)	GO:0016020(membrane);GO:0016021(integral to membrane)	GO:0004872(receptor activity);GO:0004930(G-protein coupled receptor activity)	NM_153837	Hs.187884	ref:NM_153837;ens:ENST00000340339;gb:AK128298;gb:AK160368
A_32_P171348	0.0225788	1.5368	-0.647904	-0.4436	-0.768275		chr6:86444234..86444293	THC2539634	Q5T5W6_HUMAN (Q5T5W6) OTTHUMP00000016820, partial (82%) [THC2539634]						thc:THC2539634;thc:THC2574072
A_24_P324606	0.00224221	2.34813	-1.12483	-1.32608	-1.24363		chr1:158209159..158209100	A_24_P324606
A_23_P204427	0.0361591	1.63023	0.97808	0.535371	0.601781	NM_002710	chr12:109642331..109642272	PPP1CC	Homo sapiens protein phosphatase 1, catalytic subunit, gamma isoform (PPP1CC), mRNA [NM_002710]	GO:0005975(carbohydrate metabolic process);GO:0005977(glycogen metabolic process);GO:0007049(cell cycle);GO:0051301(cell division)	GO:0005634(nucleus)	GO:0004721(phosphoprotein phosphatase activity);GO:0005506(iron ion binding);GO:0005515(protein binding);GO:0016787(hydrolase activity);GO:0030145(manganese ion binding);GO:0046872(metal ion binding)	NM_002710	Hs.79081	ref:NM_002710;ens:ENST00000335007;gb:X74008;gb:AK091841
A_24_P924567	0.00990929	2.52042	-1.29667	-1.5816	-1.12271		chr7:038990375..038990429	A_24_P924567
A_23_P98910	0.00805758	5.01643	-2.66036	-1.93859	-2.38103	NM_006152	chr12:25152362..25152421	LRMP	Homo sapiens lymphoid-restricted membrane protein (LRMP), mRNA [NM_006152]	GO:0006903(vesicle targeting);GO:0006906(vesicle fusion);GO:0007516(hemocyte development)	GO:0005783(endoplasmic reticulum);GO:0005789(endoplasmic reticulum membrane);GO:0005887(integral to plasma membrane);GO:0016020(membrane)		NM_006152	Hs.124922	ref:NM_006152;ens:ENST00000361433;ens:ENST00000354454;gb:U10485
A_23_P166910	0.0238494	1.51952	-0.568397	-0.782786	-0.459665	NM_015268	chr3:133739857..133739916	DNAJC13	Homo sapiens DnaJ (Hsp40) homolog, subfamily C, member 13 (DNAJC13), mRNA [NM_015268]	GO:0006457(protein folding)		GO:0031072(heat shock protein binding)	NM_015268	Hs.12707	ref:NM_015268;ens:ENST00000260818;gb:BC105580;gb:AY779857
A_23_P380298	0.00644115	4.38257	-2.47391	-1.99036	-1.93106	NM_014731	chr20:3091868..3091809	ProSAPiP1	Homo sapiens ProSAPiP1 protein (ProSAPiP1), mRNA [NM_014731]		GO:0005737(cytoplasm);GO:0016020(membrane)	GO:0005198(structural molecule activity)	NM_014731	Hs.90232	ref:NM_014731;gb:BC038860;ens:ENST00000337576;ens:ENST00000329152
A_32_P161447	0.00525203	1.64742	0.744136	0.796611	0.619883	NM_152988	chr19:2304654..2304713	SPPL2B	Homo sapiens signal peptide peptidase-like 2B (SPPL2B), transcript variant 2, mRNA [NM_152988]		GO:0016020(membrane);GO:0016021(integral to membrane)	GO:0008233(peptidase activity);GO:0008717(D-alanyl-D-alanine endopeptidase activity)	NM_152988	Hs.330742	ref:NM_152988;ref:NM_001077238;ens:ENST00000320335;gb:BC028391
A_23_P24926	0.0379615	1.69022	1.06046	0.59003	0.621136	NM_002027	chr8:43059872..43059931	FNTA	Homo sapiens farnesyltransferase, CAAX box, alpha (FNTA), transcript variant 1, mRNA [NM_002027]	GO:0007179(transforming growth factor beta receptor signaling pathway);GO:0018347(protein amino acid farnesylation);GO:0018348(protein amino acid geranylgeranylation)	GO:0005737(cytoplasm)	GO:0004660(protein farnesyltransferase activity);GO:0004662(CAAX-protein geranylgeranyltransferase activity);GO:0005515(protein binding);GO:0016740(transferase activity)	NM_002027	Hs.370312	ref:NM_002027;ref:NM_001018676;ref:NM_001018677;gb:BC037295
A_23_P98722	0.0350113	1.65776	0.678956	0.993197	0.515553	NM_005898	chr11:34078385..34078444	CAPRIN1	Homo sapiens GPI-anchored membrane protein 1 (GPIAP1), transcript variant 1, mRNA [NM_005898]		GO:0005887(integral to plasma membrane);GO:0016020(membrane)	GO:0005515(protein binding);GO:0048503(GPI anchor binding)	NM_005898	Hs.471818	ref:NM_005898;ens:ENST00000257845;ens:ENST00000341394;gb:Z48042
A_23_P80635	0.00127538	4.56715	-2.34451	-2.08638	-2.14299	NM_001570	chr3:10236456..10239361	IRAK2	Homo sapiens interleukin-1 receptor-associated kinase 2 (IRAK2), mRNA [NM_001570]	GO:0006468(protein amino acid phosphorylation);GO:0006954(inflammatory response);GO:0007165(signal transduction);GO:0007249(I-kappaB kinase/NF-kappaB cascade);GO:0043433(negative regulation of transcription factor activity);GO:0051092(activation of NF-kappaB transcription factor)	GO:0009986(cell surface)	GO:0004672(protein kinase activity);GO:0004704(NF-kappaB-inducing kinase activity);GO:0005524(ATP binding);GO:0042802(identical protein binding)	NM_001570	Hs.449207	ref:NM_001570;ens:ENST00000256458;gb:AF026273;gb:BC125184
A_23_P66328	0.00264853	2.81806	-1.62404	-1.3574	-1.50267	NM_182617	chr16:20456090..20456031	ACSM2	Homo sapiens acyl-CoA synthetase medium-chain family member 2 (ACSM2), nuclear gene encoding mitochondrial protein, mRNA [NM_182617]	GO:0008152(metabolic process)		GO:0003824(catalytic activity)	NM_182617	Hs.298252	ref:NM_182617;ref:NM_001010845;gb:AK091878;ens:ENST00000329697
A_32_P234570	0.0062865	2.44515	-1.15173	-1.49076	-1.22727		chr19:52803049..52802990	THC2668853	Q416P5_KINRA (Q416P5) Serine--pyruvate transaminase , partial (3%) [THC2668853]						thc:THC2668853
A_24_P401294	0.0436972	1.65615	-0.950403	-0.423872	-0.809218	AK093253	chr17:20376259..20376200	FLJ35934	Homo sapiens cDNA FLJ35934 fis, clone TESTI2011315. [AK093253]					Hs.375092	gb:AK093253;gb:AX748015;gb:BC033201;thc:NP488409
A_24_P913489	0.00133183	2.38355	-1.33717	-1.24252	-1.17966	M28219	chr19:11095075..11095134	LDLR	Homo sapiens low density lipoprotein receptor (FH 10 mutant causing familial hypercholesterolemia) mRNA, 3' end. [M28219]	GO:0006493(protein amino acid O-linked glycosylation);GO:0006629(lipid metabolic process);GO:0006869(lipid transport);GO:0006897(endocytosis);GO:0008202(steroid metabolic process);GO:0008203(cholesterol metabolic process);GO:0030299(cholesterol absorption);GO:0030301(cholesterol transport);GO:0042157(lipoprotein metabolic process);GO:0042632(cholesterol homeostasis)	GO:0005768(endosome);GO:0005886(plasma membrane);GO:0005887(integral to plasma membrane);GO:0005905(coated pit);GO:0016020(membrane)	GO:0004872(receptor activity);GO:0004888(transmembrane receptor activity);GO:0005041(low-density lipoprotein receptor activity);GO:0005319(lipid transporter activity);GO:0005509(calcium ion binding);GO:0008034(lipoprotein binding)		Hs.213289	gb:M28219;thc:NP097371
A_24_P173865	0.00240668	2.18672	-1.22192	-1.1344	-1.02999	AK027396	chr1:40193962..40194021	MFSD2	Homo sapiens cDNA FLJ14490 fis, clone MAMMA1002886. [AK027396]	GO:0006810(transport)	GO:0016020(membrane);GO:0016021(integral to membrane)			Hs.655177	gb:AK027396;gb:BC069771;gb:BC069694;thc:THC2482651
A_32_P137408	0.0213633	2.06126	-1.28985	-0.757315	-1.08341		chr8:26570651..26570592	THC2560357							thc:THC2560357
A_23_P85963	0.00140247	3.12851	-1.7598	-1.54814	-1.62849	NM_001005189	chr1:156783994..156783935	OR6Y1	Homo sapiens olfactory receptor, family 6, subfamily Y, member 1 (OR6Y1), mRNA [NM_001005189]	GO:0007165(signal transduction);GO:0007186(G-protein coupled receptor protein signaling pathway);GO:0007608(sensory perception of smell);GO:0050896(response to stimulus)	GO:0016020(membrane);GO:0016021(integral to membrane)	GO:0004872(receptor activity);GO:0004984(olfactory receptor activity)	NM_001005189	Hs.553780	ref:NM_001005189;ens:ENST00000302617;thc:NP1461830
A_23_P46740	0.0024715	2.64248	-1.5393	-1.31161	-1.35478	NM_183058	chr10:30940847..30940789	LYZL2	Homo sapiens lysozyme-like 2 (LYZL2), mRNA [NM_183058]	GO:0008152(metabolic process);GO:0016998(cell wall catabolic process)	GO:0005576(extracellular region)	GO:0003796(lysozyme activity);GO:0016798(hydrolase activity, acting on glycosyl bonds)	NM_183058	Hs.522610	ref:NM_183058;ref:NM_032517;gb:AF139543;gb:BC021730
A_23_P421175	0.00318661	1.56036	-0.66954	-0.686223	-0.56988	NM_198488	chr8:144878599..144878540	FAM83H	Homo sapiens family with sequence similarity 83, member H (FAM83H), mRNA [NM_198488]				NM_198488	Hs.67776	ref:NM_198488;gb:BC033256;gb:BC007264;gb:AF370424
A_23_P368101	0.0219326	2.14607	0.786261	1.1703	1.34853	NM_024632	chr5:153813177..153813236	SAP30L	Homo sapiens SAP30-like (SAP30L), mRNA [NM_024632]				NM_024632	Hs.483906	ref:NM_024632;ens:ENST00000297109;gb:AY846876;gb:AK021588
A_23_P406105	0.0210099	1.53177	-0.465641	-0.77859	-0.601356	NM_006836	chr12:119049527..119049468	GCN1L1	Homo sapiens GCN1 general control of amino-acid synthesis 1-like 1 (yeast) (GCN1L1), mRNA [NM_006836]		GO:0005737(cytoplasm);GO:0005840(ribosome)	GO:0005515(protein binding);GO:0008135(translation factor activity, nucleic acid binding)	NM_006836	Hs.298716	ref:NM_006836;ens:ENST00000300648;gb:D86973;gb:U77700
A_23_P252082	0.0220765	1.6294	-0.504605	-0.867898	-0.740524	NM_018487	chr7:150132961..150133020	TMEM176A	Homo sapiens transmembrane protein 176A (TMEM176A), mRNA [NM_018487]		GO:0016020(membrane);GO:0016021(integral to membrane)		NM_018487	Hs.647116	ref:NM_018487;ens:ENST00000004103;gb:AK123468;gb:BC008303
A_24_P349788	0.00254854	1.82798	-0.803579	-0.853792	-0.953371		chr17:34083371..34083312	ENST00000325814							ens:ENST00000325814
A_23_P51565	0.013966	3.09625	-1.44451	-1.42719	-2.01987	NM_003281	chr1:199653559..199650976	TNNI1	Homo sapiens troponin I type 1 (skeletal, slow) (TNNI1), mRNA [NM_003281]	GO:0006942(regulation of striated muscle contraction)	GO:0005861(troponin complex)	GO:0003779(actin binding);GO:0005523(tropomyosin binding)	NM_003281	Hs.320890	ref:NM_003281;ens:ENST00000336092;ens:ENST00000367312;ens:ENST00000358712
A_23_P129031	0.00189488	1.90698	0.955899	0.851975	0.98599	NM_004993	chr14:91600351..91600292	ATXN3	Homo sapiens ataxin 3 (ATXN3), transcript variant 1, mRNA [NM_004993]	GO:0006289(nucleotide-excision repair);GO:0006350(transcription);GO:0006355(regulation of transcription, DNA-dependent);GO:0007268(synaptic transmission);GO:0007399(nervous system development);GO:0008219(cell death)	GO:0005634(nucleus);GO:0005654(nucleoplasm);GO:0005737(cytoplasm)	GO:0005515(protein binding);GO:0016787(hydrolase activity)	NM_004993	Hs.532632	ref:NM_004993;ref:NM_030660;ens:ENST00000359366;ens:ENST00000340660
A_23_P74349	0.00278286	1.91783	0.842865	0.967792	1.00777	NM_145697	chr1:161591768..161591827	NUF2	Homo sapiens NUF2, NDC80 kinetochore complex component, homolog (S. cerevisiae) (NUF2), transcript variant 1, mRNA [NM_145697]	GO:0007049(cell cycle);GO:0007059(chromosome segregation);GO:0007067(mitosis);GO:0051301(cell division)	GO:0000775(chromosome, pericentric region);GO:0005634(nucleus)	GO:0003674(molecular_function);GO:0005515(protein binding)	NM_145697	Hs.651950	ref:NM_145697;ref:NM_031423;ens:ENST00000271452;ens:ENST00000367900
A_23_P59507	0.030986	1.55346	-0.830578	-0.433947	-0.641935	NM_020979	chr7:101747567..101747626	SH2B2	Homo sapiens SH2B adaptor protein 2 (SH2B2), mRNA [NM_020979]	GO:0007242(intracellular signaling cascade)	GO:0005737(cytoplasm);GO:0005886(plasma membrane)	GO:0005070(SH3/SH2 adaptor activity);GO:0008269(JAK pathway signal transduction adaptor activity)	NM_020979	Hs.489448	ref:NM_020979;ens:ENST00000306803;gb:AB000520;thc:THC2472301
A_24_P279263	0.00884053	1.64991	-0.592096	-0.751571	-0.823503	NM_022452	chr16:30588265..30588324	FBRS	Homo sapiens fibrosin 1 (FBS1), mRNA [NM_022452]				NM_022452	Hs.247186	ref:NM_022452;gb:AK021680;ens:ENST00000287468;ens:ENST00000356166
[truncated: 592 more rows]
